# Supplementary material for: Genomics reveals multiple introductions of the seventh pandemic Vibrio cholerae O1 El Tor lineage into Iran since 1965
Source: Microb Genom. 2025 Oct 30;11(10):001551. doi: 10.1099/mgen.0.001551 (PMC12574951; doi:10.1099/mgen.0.001551)
Supplement: Uncited Supplementary Material 2. [file mgen-11-01551-s002.xlsx]

## Sheet: Table S1
Table S1. Genomic characteristics of the 74 Vibrio cholerae O1 isolates from Iran studied
Isolate name	Initial name	Isolation year	isolation date complete	Country	Locality/Province	Local or travellers (country of isolation)	Source	ST	Genomic wave	Serotype (phenotypic)	wbeT (predicted serotype)	ctxA	ctxB	rfbO1	tcpA	gyrA	parC	VC_1320	VC0715	VCA0637	strA	strB	aadA1	floR	sul1	sul2	dfrA1	tet(A)	tet(59)	Plasmid	ICE SXT/R391	GI-15	Tn7_Ss046.txt	Accession no.	Reference	Coverage (X)
CNRVC930076		1965		Iran		Local	Human	ST69	1	Ogawa	Wild type (Ogawa)	wt	ctxB3	O1	wt	wt	wt	wt	wt	wt	/	/	/	/	/	/	/	/	/	/	/	/	/	ERR1879568	Weill et al. Science 2017
CNRVC960799		1965		Iran	Gorgan	Local	Human	ST69	1	Ogawa	Wild type (Ogawa)	wt	ctxB3	O1	wt	wt	wt	wt	wt	wt	/	/	/	/	/	/	/	/	/	/	/	/	/	ERR1879603	Weill et al. Science 2017
CNRVC960800		1965		Iran	Tayebat	Local	Human	ST69	1	Ogawa	Wild type (Ogawa)	wt	ctxB3	O1	wt	wt	wt	wt	wt	wt	/	/	/	/	/	/	/	/	/	/	/	/	/	ERR1879604	Weill et al. Science 2017
CNRVC960842		1965		Iran	Tehran	Local	Human	ST69	1	Ogawa	Wild type (Ogawa)	wt	ctxB3	O1	wt	wt	wt	wt	wt	wt	/	/	/	/	/	/	/	/	/	/	/	/	/	ERR1879605	Weill et al. Science 2017
CNRVC960871		1965		Iran		Local	Human	ST69	1	Ogawa	Wild type (Ogawa)	wt	ctxB3	O1	wt	wt	wt	wt	wt	wt	/	/	/	/	/	/	/	/	/	/	/	/	/	ERR1879606	Weill et al. Science 2017
CNRVC960872		1965		Iran		Local	Human	ST69	1	Ogawa	Wild type (Ogawa)	wt	ctxB3	O1	wt	wt	wt	wt	wt	wt	/	/	/	/	/	/	/	/	/	/	/	/	/	ERR1879607	Weill et al. Science 2017
1998/57		1998		Iran	Tehran	Local	Human	ST69	2	Ogawa	Wild type (Ogawa)	wt	ctxB1	O1	wt	wt	wt	wt	R169C (C505T)	Q5STOP (C13T)	strA	strB	aadA1	floR	sul1	sul2	dfrA1	tet(A)	/	/	ICEVchBan9	GI-15	/	ERR13716751	This study	334
1998/6		1998		Iran	Tehran	Local	Human	ST69	2	Ogawa	Wild type (Ogawa)	wt	ctxB1	O1	wt	wt	wt	wt	R169C (C505T)	Q5STOP (C13T)	strA	strB	aadA1	floR	sul1	sul2	dfrA1	tet(A)	/	/	ICEVchBan9	GI-15	/	ERR13716752	This study	216
1999/437		1999		Iran	Khozestan	Local	Human	ST69	2	Ogawa	Wild type (Ogawa)	wt	ctxB1	O1	wt	wt	wt	wt	R169C (C505T)	Q5STOP (C13T)	strA	strB	aadA1	floR	sul1	sul2	dfrA1	tet(A)	/	/	ICEVchBan9	GI-15	/	ERR13716753	This study	114
1999/468		1999		Iran	Khozestan	Local	Human	ST69	2	Ogawa	Wild type (Ogawa)	wt	ctxB1	O1	wt	wt	wt	wt	R169C (C505T)	Q5STOP (C13T)	strA	strB	aadA1	floR	sul1	sul2	dfrA1	tet(A)	/	/	ICEVchBan9	GI-15	/	ERR13716754	This study	147
1999/471		1999		Iran	Khozestan	Local	Human	ST69	2	Ogawa	Wild type (Ogawa)	wt	ctxB1	O1	wt	wt	wt	wt	R169C (C505T)	Q5STOP (C13T)	strA	strB	aadA1	floR	sul1	sul2	dfrA1	tet(A)	/	/	ICEVchBan9	GI-15	/	ERR13716755	This study	288
2000/315		2000		Iran		Local	Human	ST69	2	Ogawa	Wild type (Ogawa)	wt	ctxB1	O1	wt	wt	wt	wt	R169C (C505T)	Q5STOP (C13T)	strA	strB	aadA1	floR	sul1	sul2	dfrA1	tet(A)	/	/	ICEVchBan9	GI-15	/	ERR13716756	This study	588
2000/325		2000		Iran		Local	Human	ST69	2	Ogawa	Wild type (Ogawa)	wt	ctxB1	O1	wt	wt	wt	wt	R169C (C505T)	Q5STOP (C13T)	strA	strB	aadA1	floR	sul1	sul2	dfrA1	tet(A)	/	/	ICEVchBan9	GI-15	/	ERR13716757	This study	410
2001/388		2001		Iran		Local	Human	ST69	3	Ogawa	Wild type (Ogawa)	wt	ctxB1	O1	wt	S83I	wt	wt	R169C (C505T)	Q5STOP (C13T)	strA	strB	/	floR	/	sul2	dfrA1	/	/	/	ICEVchInd5	/	/	ERR13716758	This study	315
2001/397		2001		Iran		Local	Human	ST69	3	Ogawa	Wild type (Ogawa)	wt	ctxB1	O1	wt	S83I	wt	wt	R169C (C505T)	Q5STOP (C13T)	strA	strB	/	floR	/	sul2	dfrA1	/	/	/	ICEVchInd5	/	/	ERR13716759	This study	177
2005/110		2005		Iran	Tehran province	Local	Human	ST69	3	Inaba	T472C_S158-to-P (Inaba)	wt	ctxB1	O1	A266G	S83I	S85L	wt	R169C (C505T)	Q5STOP (C13T)	strA	strB	/	floR	/	sul2	dfrA1	/	/	/	ICEVchInd5	/	/	ERR13716760	This study	237
2005/57		2005		Iran	Golestan province	Local	Human	ST69	3	Inaba	T472C_S158-to-P (Inaba)	wt	ctxB1	O1	A266G	S83I	S85L	wt	R169C (C505T)	Q5STOP (C13T)	strA	strB	/	floR	/	sul2	dfrA1	/	/	/	ICEVchInd5	/	/	ERR13716761	This study	301
2005/95		2005		Iran	Sistan-Baluchestan	Local	Human	ST69	3	Inaba	T472C_S158-to-P (Inaba)	wt	ctxB1	O1	A266G	S83I	S85L	wt	R169C (C505T)	Q5STOP (C13T)	strA	strB	/	floR	/	sul2	dfrA1	/	/	/	ICEVchInd5	/	/	ERR13716762	This study	269
2005/97		2005		Iran	Tehran province	Local	Human	ST69	3	Inaba	T472C_S158-to-P (Inaba)	wt	ctxB1	O1	A266G	S83I	S85L	wt	R169C (C505T)	Q5STOP (C13T)	strA	strB	/	floR	/	sul2	dfrA1	/	/	/	ICEVchInd5	/	/	ERR13716763	This study	326
2006/794		2006		Iran	Tehran province	Local	Human	ST69	3	Inaba	T472C_S158-to-P (Inaba)	wt	ctxB1	O1	A266G	S83I	S85L	wt	R169C (C505T)	Q5STOP (C13T)	strA	strB	/	floR	/	sul2	dfrA1	/	/	/	ICEVchInd5	/	/	ERR13716764	This study	313
2006/885		2006		Iran	Tehran province	Local	Human	ST69	3	Inaba	T472C_S158-to-P (Inaba)	/	/	O1	A266G	S83I	S85L	wt	R169C (C505T)	Q5STOP (C13T)	/	/	/	/	/	/	dfrA1	/	/	/	ICEVchInd5_del (strAB_sul2_floR)	/	/	ERR13716765	This study	288
2010/1		2010		Iran	Yazd province	Local	Human	ST69	3	Ogawa	Wild type (Ogawa)	wt	ctxB1	O1	A266G	S83I	S85L	wt	R169C (C505T)	Q5STOP (C13T)	strA	strB	/	floR	/	sul2	dfrA1	/	/	/	ICEVchInd5	/	/	ERR13716766	This study	295
2012/10		2012		Iran	Sistan-Baluchestan	Local	Human	ST69	3	Inaba	ISSpu7:: nt 400-401 (Inaba)	wt	ctxB1	O1	A266G	S83I	S85L	wt	R169C (C505T)	Q5STOP (C13T)	strA	strB	/	/	/	sul2	dfrA1	/	tet(59)	/	ICEVchInd6	/	/	ERR13716767	This study	600
2012/8		2012		Iran	Sistan-Baluchestan	Local	Human	ST69	3	Inaba	ISSpu7:: nt 400-401 (Inaba)	wt	ctxB1	O1	A266G	S83I	S85L	wt	R169C (C505T)	Q5STOP (C13T)	strA	strB	/	/	/	sul2	dfrA1	/	tet(59)	/	ICEVchInd6	/	/	ERR13716768	This study	396
CNRVC170248	2012/9	2012		Iran	Sistan-Baluchestan	Local	Human	ST69	3	Inaba	ISSpu7:: nt 400-401 (Inaba)	wt	ctxB1	O1	A266G	S83I	S85L	wt	R169C (C505T)	Q5STOP (C13T)	strA	strB	/	/	/	sul2	dfrA1	/	tet(59)	/	ICEVchInd6	/	/	ERR2269835	Weill et al. Nature 2019
2013/3		2013		Iran	Sistan-Baluchestan	Local	Human	ST69	3	Inaba	ISSpu7:: nt 400-401 (Inaba)	wt	ctxB1	O1	A266G	S83I	S85L	wt	R169C (C505T)	Q5STOP (C13T)	strA	strB	/	/	/	sul2	dfrA1	/	tet(59)	/	ICEVchInd6	/	/	ERR13716769	This study	443
2013/4		2013		Iran	Sistan-Baluchestan	Local	Human	ST69	3	Inaba	ISSpu7:: nt 400-401 (Inaba)	wt	ctxB1	O1	A266G	S83I	S85L	wt	R169C (C505T)	Q5STOP (C13T)	strA	strB	/	/	/	sul2	dfrA1	/	tet(59)	/	ICEVchInd6	/	/	ERR13716770	This study	492
CNRVC170249	2013/1	2013		Iran	Sistan-Baluchestan	Local	Human	ST69	3	Inaba	ISSpu7:: nt 400-401 (Inaba)	wt	ctxB1	O1	A266G	S83I	S85L	wt	R169C (C505T)	Q5STOP (C13T)	strA	strB	/	/	/	sul2	dfrA1	/	tet(59)	/	ICEVchInd6	/	/	ERR2269836	Weill et al. Nature 2019
CNRVC170250	2013/2	2013		Iran	Sistan-Baluchestan	Local	Human	ST69	3	Inaba	ISSpu7:: nt 400-401 (Inaba)	wt	ctxB1	O1	A266G	S83I	S85L	wt	R169C (C505T)	Q5STOP (C13T)	strA	strB	/	/	/	sul2	dfrA1	/	tet(59)	/	ICEVchInd6	/	/	ERR2269837	Weill et al. Nature 2019
2014/8		2014		Iran	Tehran	Local	Human	ST69	3	Inaba	ISSpu7:: nt 400-401 (Inaba)	wt	ctxB1	O1	A266G	S83I	S85L	wt	R169C (C505T)	Q5STOP (C13T)	/	/	/	/	/	/	/	/	/	/	/	/	/	ERR13716771	This study	445
CNRVC170252	2015/8	2015		Iran	Khorasan	Local	Human	ST69	3	Inaba	ISSpu7:: nt 400-401 (Inaba)	wt	ctxB1	O1	A266G	S83I	S85L	wt	R169C (C505T)	Q5STOP (C13T)	/	/	/	/	/	/	/	/	/	/	/	/	/	ERR2269838	Weill et al. Nature 2019
ISF-1		2022		Iran	Isfahan	Local	Human	ST69	3	Ogawa	Wild type (Ogawa)	wt	ctxB7	O1	A265G	S83I	S85L	D89N (G265A)	R169C (C505T)	Q5STOP (C13T)	/	/	/	/	/	/	dfrA1	/	/	/	ICEVchInd5_del (strAB_sul2_floR)	/	/	ERR13711600	This study	282
ISF-2		2022		Iran	Isfahan	Local	Human	ST69	3	Ogawa	Wild type (Ogawa)	wt	ctxB7	O1	A265G	S83I	S85L	D89N (G265A)	R169C (C505T)	Q5STOP (C13T)	/	/	/	/	/	/	dfrA1	/	/	/	ICEVchInd5_del (strAB_sul2_floR)	/	/	ERR13711601	This study	315
ISF-3		2022		Iran	Isfahan	Local	Human	ST69	3	Ogawa	Wild type (Ogawa)	wt	ctxB7	O1	A265G	S83I	S85L	D89N (G265A)	R169C (C505T)	Q5STOP (C13T)	/	/	/	/	/	/	dfrA1	/	/	/	ICEVchInd5_del (strAB_sul2_floR)	/	/	ERR13711602	This study	308
ISF-4		2022		Iran	Isfahan	Local	Human	ST69	3	Ogawa	Wild type (Ogawa)	wt	ctxB7	O1	A265G	S83I	S85L	D89N (G265A)	R169C (C505T)	Q5STOP (C13T)	/	/	/	/	/	/	dfrA1	/	/	/	ICEVchInd5_del (strAB_sul2_floR)	/	/	ERR13711603	This study	329
ISF-5		2022		Iran	Isfahan	Local	Human	ST69	3	Ogawa	Wild type (Ogawa)	wt	ctxB7	O1	A265G	S83I	S85L	D89N (G265A)	R169C (C505T)	Q5STOP (C13T)	/	/	/	/	/	/	dfrA1	/	/	/	ICEVchInd5_del (strAB_sul2_floR)	/	/	ERR13711604	This study	332
k-1		2022		Iran	Kerman	Local	Human	ST69	3	Ogawa	Wild type (Ogawa)	wt	ctxB7	O1	A265G	S83I	S85L	D89N (G265A)	R169C (C505T)	Q5STOP (C13T)	/	/	/	/	/	/	dfrA1	/	/	/	ICEVchInd5_del (strAB_sul2_floR)	/	/	ERR13711605	This study	301
Q-114		2022		Iran	Qom	Local	Human	ST69	3	Ogawa	Wild type (Ogawa)	wt	ctxB7	O1	A265G	S83I	S85L	D89N (G265A)	R169C (C505T)	Q5STOP (C13T)	/	/	/	/	/	/	dfrA1	/	/	/	ICEVchInd5_del (strAB_sul2_floR)	/	/	ERR13711606	This study	320
Q-147		2022		Iran	Qom	Local	Human	ST69	3	Ogawa	Wild type (Ogawa)	wt	ctxB7	O1	A265G	S83I	S85L	D89N (G265A)	R169C (C505T)	Q5STOP (C13T)	/	/	/	/	/	/	dfrA1	/	/	/	ICEVchInd5_del (strAB_sul2_floR)	/	/	ERR13711607	This study	347
Q-157		2022		Iran	Qom	Local	Human	ST69	3	Ogawa	Wild type (Ogawa)	wt	ctxB7	O1	A265G	S83I	S85L	D89N (G265A)	R169C (C505T)	Q5STOP (C13T)	/	/	/	/	/	/	dfrA1	/	/	/	ICEVchInd5_del (strAB_sul2_floR)	/	/	ERR13711608	This study	275
Q-182		2022		Iran	Qom	Local	Human	ST69	3	Ogawa	Wild type (Ogawa)	wt	ctxB7	O1	A265G	S83I	S85L	D89N (G265A)	R169C (C505T)	Q5STOP (C13T)	/	/	/	/	/	/	dfrA1	/	/	/	ICEVchInd5_del (strAB_sul2_floR)	/	/	ERR13711609	This study	289
Q-4		2022		Iran	Qom	Local	Human	ST69	3	Ogawa	Wild type (Ogawa)	wt	ctxB7	O1	A265G	S83I	S85L	D89N (G265A)	R169C (C505T)	Q5STOP (C13T)	/	/	/	/	/	/	dfrA1	/	/	/	ICEVchInd5_del (strAB_sul2_floR)	/	/	ERR13711610	This study	307
Q-547		2022		Iran	Qom	Local	Human	ST69	3	Ogawa	Wild type (Ogawa)	wt	ctxB7	O1	A265G	S83I	S85L	D89N (G265A)	R169C (C505T)	Q5STOP (C13T)	/	/	/	/	/	/	dfrA1	/	/	/	ICEVchInd5_del (strAB_sul2_floR)	/	/	ERR13711611	This study	377
Q-621		2022		Iran	Qom	Local	Human	ST69	3	Ogawa	Wild type (Ogawa)	wt	ctxB7	O1	A265G	S83I	S85L	D89N (G265A)	R169C (C505T)	Q5STOP (C13T)	/	/	/	/	/	/	dfrA1	/	/	/	ICEVchInd5_del (strAB_sul2_floR)	/	/	ERR13711612	This study	326
Q-63		2022		Iran	Qom	Local	Human	ST69	3	Ogawa	Wild type (Ogawa)	wt	ctxB7	O1	A265G	S83I	S85L	D89N (G265A)	R169C (C505T)	Q5STOP (C13T)	/	/	/	/	/	/	dfrA1	/	/	/	ICEVchInd5_del (strAB_sul2_floR)	/	/	ERR13711613	This study	373
Q-650		2022		Iran	Qom	Local	Human	ST69	3	Ogawa	Wild type (Ogawa)	wt	ctxB7	O1	A265G	S83I	S85L	D89N (G265A)	R169C (C505T)	Q5STOP (C13T)	/	/	/	/	/	/	dfrA1	/	/	/	ICEVchInd5_del (strAB_sul2_floR)	/	/	ERR13711614	This study	441
Q-661		2022		Iran	Qom	Local	Human	ST69	3	Ogawa	Wild type (Ogawa)	wt	ctxB7	O1	A265G	S83I	S85L	D89N (G265A)	R169C (C505T)	Q5STOP (C13T)	/	/	/	/	/	/	dfrA1	/	/	/	ICEVchInd5_del (strAB_sul2_floR)	/	/	ERR13711615	This study	306
Q-663		2022		Iran	Qom	Local	Human	ST69	3	Ogawa	Wild type (Ogawa)	wt	ctxB7	O1	A265G	S83I	S85L	D89N (G265A)	R169C (C505T)	Q5STOP (C13T)	/	/	/	/	/	/	dfrA1	/	/	/	ICEVchInd5_del (strAB_sul2_floR)	/	/	ERR13711616	This study	318
Q-667		2022		Iran	Qom	Local	Human	ST69	3	Ogawa	Wild type (Ogawa)	wt	ctxB7	O1	A265G	S83I	S85L	D89N (G265A)	R169C (C505T)	Q5STOP (C13T)	/	/	/	/	/	/	dfrA1	/	/	/	ICEVchInd5_del (strAB_sul2_floR)	/	/	ERR13711617	This study	286
Q-727		2022		Iran	Qom	Local	Human	ST69	3	Ogawa	Wild type (Ogawa)	wt	ctxB7	O1	A265G	S83I	S85L	D89N (G265A)	R169C (C505T)	Q5STOP (C13T)	/	/	/	/	/	/	dfrA1	/	/	/	ICEVchInd5_del (strAB_sul2_floR)	/	/	ERR13711618	This study	337
Q-740		2022		Iran	Qom	Local	Human	ST69	3	Ogawa	Wild type (Ogawa)	wt	ctxB7	O1	A265G	S83I	S85L	D89N (G265A)	R169C (C505T)	Q5STOP (C13T)	/	/	/	/	/	/	dfrA1	/	/	/	ICEVchInd5_del (strAB_sul2_floR)	/	/	ERR13711619	This study	315
Q-743		2022		Iran	Qom	Local	Human	ST69	3	Ogawa	Wild type (Ogawa)	wt	ctxB7	O1	A265G	S83I	S85L	D89N (G265A)	R169C (C505T)	Q5STOP (C13T)	/	/	/	/	/	/	dfrA1	/	/	/	ICEVchInd5_del (strAB_sul2_floR)	/	/	ERR13711620	This study	351
Q-750		2022		Iran	Qom	Local	Human	ST69	3	Ogawa	Wild type (Ogawa)	wt	ctxB7	O1	A265G	S83I	S85L	D89N (G265A)	R169C (C505T)	Q5STOP (C13T)	/	/	/	/	/	/	dfrA1	/	/	/	ICEVchInd5_del (strAB_sul2_floR)	/	/	ERR13711621	This study	280
Q-753		2022		Iran	Qom	Local	Human	ST69	3	Ogawa	Wild type (Ogawa)	wt	ctxB7	O1	A265G	S83I	S85L	D89N (G265A)	R169C (C505T)	Q5STOP (C13T)	/	/	/	/	/	/	dfrA1	/	/	/	ICEVchInd5_del (strAB_sul2_floR)	/	/	ERR13711622	This study	299
Q-756		2022		Iran	Qom	Local	Human	ST69	3	Ogawa	Wild type (Ogawa)	wt	ctxB7	O1	A265G	S83I	S85L	D89N (G265A)	R169C (C505T)	Q5STOP (C13T)	/	/	/	/	/	/	dfrA1	/	/	/	ICEVchInd5_del (strAB_sul2_floR)	/	/	ERR13711623	This study	394
Q-758		2022		Iran	Qom	Local	Human	ST69	3	Ogawa	Wild type (Ogawa)	wt	ctxB7	O1	A265G	S83I	S85L	D89N (G265A)	R169C (C505T)	Q5STOP (C13T)	/	/	/	/	/	/	dfrA1	/	/	/	ICEVchInd5_del (strAB_sul2_floR)	/	/	ERR13711624	This study	271
Q-766		2022		Iran	Qom	Local	Human	ST69	3	Ogawa	Wild type (Ogawa)	wt	ctxB7	O1	A265G	S83I	S85L	D89N (G265A)	R169C (C505T)	Q5STOP (C13T)	/	/	/	/	/	/	dfrA1	/	/	/	ICEVchInd5_del (strAB_sul2_floR)	/	/	ERR13711625	This study	461
Q-776		2022		Iran	Qom	Local	Human	ST69	3	Ogawa	Wild type (Ogawa)	wt	ctxB7	O1	A265G	S83I	S85L	D89N (G265A)	R169C (C505T)	Q5STOP (C13T)	/	/	/	/	/	/	dfrA1	/	/	/	ICEVchInd5_del (strAB_sul2_floR)	/	/	ERR13711626	This study	305
Q-785		2022		Iran	Qom	Local	Human	ST69	3	Ogawa	Wild type (Ogawa)	wt	ctxB7	O1	A265G	S83I	S85L	D89N (G265A)	R169C (C505T)	Q5STOP (C13T)	/	/	/	/	/	/	dfrA1	/	/	/	ICEVchInd5_del (strAB_sul2_floR)	/	/	ERR13711627	This study	329
Q-796		2022		Iran	Qom	Local	Human	ST69	3	Ogawa	Wild type (Ogawa)	wt	ctxB7	O1	A265G	S83I	S85L	D89N (G265A)	R169C (C505T)	Q5STOP (C13T)	/	/	/	/	/	/	dfrA1	/	/	/	ICEVchInd5_del (strAB_sul2_floR)	/	/	ERR13711628	This study	287
Q-803		2022		Iran	Qom	Local	Human	ST69	3	Ogawa	Wild type (Ogawa)	wt	ctxB7	O1	A265G	S83I	S85L	D89N (G265A)	R169C (C505T)	Q5STOP (C13T)	/	/	/	/	/	/	dfrA1	/	/	/	ICEVchInd5_del (strAB_sul2_floR)	/	/	ERR13711629	This study	480
Q-819		2022		Iran	Qom	Local	Human	ST69	3	Ogawa	Wild type (Ogawa)	wt	ctxB7	O1	A265G	S83I	S85L	D89N (G265A)	R169C (C505T)	Q5STOP (C13T)	/	/	/	/	/	/	dfrA1	/	/	/	ICEVchInd5_del (strAB_sul2_floR)	/	/	ERR13711630	This study	278
Q-820		2022		Iran	Qom	Local	Human	ST69	3	Ogawa	Wild type (Ogawa)	wt	ctxB7	O1	A265G	S83I	S85L	D89N (G265A)	R169C (C505T)	Q5STOP (C13T)	/	/	/	/	/	/	dfrA1	/	/	/	ICEVchInd5_del (strAB_sul2_floR)	/	/	ERR13711631	This study	317
Q-822		2022		Iran	Qom	Local	Human	ST69	3	Ogawa	Wild type (Ogawa)	wt	ctxB7	O1	A265G	S83I	S85L	D89N (G265A)	R169C (C505T)	Q5STOP (C13T)	/	/	/	/	/	/	dfrA1	/	/	/	ICEVchInd5_del (strAB_sul2_floR)	/	/	ERR13711632	This study	346
Q-823		2022		Iran	Qom	Local	Human	ST69	3	Ogawa	Wild type (Ogawa)	wt	ctxB7	O1	A265G	S83I	S85L	D89N (G265A)	R169C (C505T)	Q5STOP (C13T)	/	/	/	/	/	/	dfrA1	/	/	/	ICEVchInd5_del (strAB_sul2_floR)	/	/	ERR13711633	This study	387
Q-832		2022		Iran	Qom	Local	Human	ST69	3	Ogawa	Wild type (Ogawa)	wt	ctxB7	O1	A265G	S83I	S85L	D89N (G265A)	R169C (C505T)	Q5STOP (C13T)	/	/	/	/	/	/	dfrA1	/	/	/	ICEVchInd5_del (strAB_sul2_floR)	/	/	ERR13711634	This study	343
Q-834		2022		Iran	Qom	Local	Human	ST69	3	Ogawa	Wild type (Ogawa)	wt	ctxB7	O1	A265G	S83I	S85L	D89N (G265A)	R169C (C505T)	Q5STOP (C13T)	/	/	/	/	/	/	dfrA1	/	/	/	ICEVchInd5_del (strAB_sul2_floR)	/	/	ERR13711635	This study	360
Q-837		2022		Iran	Qom	Local	Human	ST69	3	Ogawa	Wild type (Ogawa)	wt	ctxB7	O1	A265G	S83I	S85L	D89N (G265A)	R169C (C505T)	Q5STOP (C13T)	/	/	/	/	/	/	dfrA1	/	/	/	ICEVchInd5_del (strAB_sul2_floR)	/	/	ERR13711636	This study	302
Q-873		2022		Iran	Qom	Local	Human	ST69	3	Ogawa	Wild type (Ogawa)	wt	ctxB7	O1	A265G	S83I	S85L	D89N (G265A)	R169C (C505T)	Q5STOP (C13T)	/	/	/	/	/	/	dfrA1	/	/	/	ICEVchInd5_del (strAB_sul2_floR)	/	/	ERR13711637	This study	357
Q-879		2022		Iran	Qom	Local	Human	ST69	3	Ogawa	Wild type (Ogawa)	wt	ctxB7	O1	A265G	S83I	S85L	D89N (G265A)	R169C (C505T)	Q5STOP (C13T)	/	/	/	/	/	/	dfrA1	/	/	/	ICEVchInd5_del (strAB_sul2_floR)	/	/	ERR13711638	This study	315
Q-880		2022		Iran	Qom	Local	Human	ST69	3	Ogawa	Wild type (Ogawa)	wt	ctxB7	O1	A265G	S83I	S85L	D89N (G265A)	R169C (C505T)	Q5STOP (C13T)	/	/	/	/	/	/	dfrA1	/	/	/	ICEVchInd5_del (strAB_sul2_floR)	/	/	ERR13711639	This study	314
Q-881		2022		Iran	Qom	Local	Human	ST69	3	Ogawa	Wild type (Ogawa)	wt	ctxB7	O1	A265G	S83I	S85L	D89N (G265A)	R169C (C505T)	Q5STOP (C13T)	/	/	/	/	/	/	dfrA1	/	/	/	ICEVchInd5_del (strAB_sul2_floR)	/	/	ERR13711640	This study	364
SRR25430921		2022	2022-08-13	Iran		Traveller (UK)	Human	ST69	3	Unknown	Wild type (Ogawa)	wt	ctxB7	O1	A266G	S83I	S85L	D89N (G265A)	R169C (C505T)	Q5STOP (C13T)	/	/	/	/	/	/	dfrA1	/	/	/	ICEVchInd5_del (strAB_sul2_floR)	/	/	SRR25430921	Rouard et al. EuroSurv 2024
SRR26422249		2023	2023-10-04	Iran		Traveller (UK)	Human	ST69	3	Unknown	Wild type (Ogawa)	wt	ctxB7	O1	A266G	S83I	S85L	D89N (G265A)	R169C (C505T)	Q5STOP (C13T)	strA	strB	/	floR	/	sul2	dfrA1	/	/	/	ICEVchInd5	/	/	SRR26422249	This study	65
wt, wild-type; /, none

## Sheet: Table S2
Table S2. Accession numbers of the 1,617 seventh pandemic Vibrio cholerae genomes studied
Order	Name	Alternative Name	Year	Country	EBI-ENA accession nos	GenBank accession nos	Source
1	A6		1957	Indonesia	ERR025382		Mutreja et al. Nature 2011
2	6311-CDC		1961	Indonesia	ERR576981		Didelot et al. PLoS Genet 2015
3	6312-CDC		1961	Indonesia	ERR576980		Didelot et al. PLoS Genet 2015
4	A18		1977	India	ERR025384		Mutreja et al. Nature 2011
5	D118-CDC		1961	China	ERR576972		Didelot et al. PLoS Genet 2015
6	2921-CDC		1962	China	ERR579055		Didelot et al. PLoS Genet 2015
7	2881-CDC		1961	China	ERR579058		Didelot et al. PLoS Genet 2015
8	2894-CDC		1961	China	ERR579057		Didelot et al. PLoS Genet 2015
9	2865-CDC		1961	China	ERR579060		Didelot et al. PLoS Genet 2015
10	63244-CDC		1963	China	ERR576979		Didelot et al. PLoS Genet 2015
11	2981-CDC		1965	China	ERR579053		Didelot et al. PLoS Genet 2015
12	CNRVC960976		1962	New Guinea	ERR1879629		Weill et al. Science 2017
13	CNRVC930027		1966	Egypt	ERR976397		Weill et al. Science 2017
14	CNRVC940044		1963	Philippines	ERR1879573		Weill et al. Science 2017
15	2873-CDC		1961	China	ERR579059		Didelot et al. PLoS Genet 2015
16	GD196110-CDC		1961	China	ERR576971		Didelot et al. PLoS Genet 2015
17	2744-CDC		1962	China	ERR579066		Didelot et al. PLoS Genet 2015
18	CNRVC930061		1961	China	ERR1879565		Weill et al. Science 2017
19	CNRVC930060		1961	Philippines	ERR1879564		Weill et al. Science 2017
20	2914-CDC		1966	China	ERR579056		Didelot et al. PLoS Genet 2015
21	CNRVC950218		1973	Philippines	ERR1879584		Weill et al. Science 2017
22	3075-CDC		1974	China	ERR579050		Didelot et al. PLoS Genet 2015
23	2308-CDC		1978	China	ERR579074		Didelot et al. PLoS Genet 2015
24	3289-CDC		1978	China	ERR577143		Didelot et al. PLoS Genet 2015
25	2957-CDC		1964	China	ERR579054		Didelot et al. PLoS Genet 2015
26	2783-CDC		1964	China	ERR579063		Didelot et al. PLoS Genet 2015
27	CNRVC930036		1962	India	ERR1879562		Weill et al. Science 2017
28	CNRVC930066		1964	India	ERR1879566		Weill et al. Science 2017
29	CNRVC950100		1973	Malaysia	ERR1879580		Weill et al. Science 2017
30	CNRVC950641		1972	Myanmar	ERR1879587		Weill et al. Science 2017
31	CNRVC930029		1971	Myanmar	ERR1879559		Weill et al. Science 2017
32	CNRVC961077		1963	Thailand	ERR1879633		Weill et al. Science 2017
33	3014-CDC		1969	China	ERR579052		Didelot et al. PLoS Genet 2015
34	6310-CDC		1961	Indonesia	ERR576982		Didelot et al. PLoS Genet 2015
35	CNRVC930067		1963	Cambodia	ERR1879567		Weill et al. Science 2017
36	CNRVC961129		1964	Vietnam	ERR1879634		Weill et al. Science 2017
37	CNRVC950161		1966	Vietnam	ERR1879581		Weill et al. Science 2017
38	CNRVC950172		1969	Vietnam	ERR1879583		Weill et al. Science 2017
39	CNRVC950165		1968	Vietnam	ERR1879582		Weill et al. Science 2017
40	642345-CDC		1964	China	ERR7135491		Benamrouche et al. Emerg Infect Dis 2022
41	CNRVC960800		1965	Iran	ERR1879604		Weill et al. Science 2017
42	CNRVC960778		1966	Iraq	ERR1879602		Weill et al. Science 2017
43	CNRVC960768		1966	Iraq	ERR1879601		Weill et al. Science 2017
44	CNRVC961005		1964	Pakistan	ERR1879630		Weill et al. Science 2017
45	CNRVC960799		1965	Iran	ERR1879603		Weill et al. Science 2017
46	CNRVC930076		1965	Iran	ERR1879568		Weill et al. Science 2017
47	CNRVC960871		1965	Iran	ERR1879606		Weill et al. Science 2017
48	CNRVC960842		1965	Iran	ERR1879605		Weill et al. Science 2017
49	CNRVC960872		1965	Iran	ERR1879607		Weill et al. Science 2017
50	THSTI_GP160bis		1980	India	ERR1880816		Weill et al. Science 2017
51	3538-CDC		1981	China	ERR577140		Didelot et al. PLoS Genet 2015
52	3304-CDC		1979	China	ERR577142		Didelot et al. PLoS Genet 2015
53	CNRVC930171		1984	Cote d'Ivoire	ERR976411		Weill et al. Science 2017
54	CNRVC140134		1971	Portugal	ERR976505		Weill et al. Science 2017
55	CNRVC930033		1970	Israel	ERR1879561		Weill et al. Science 2017
56	CNRVC930044		1970	Lebanon	ERR1879563		Weill et al. Science 2017
57	CNRVC950521		1975	Algeria	ERR4175477		Oprea et al. Nat Commun 2020
58	CNRVC930166		1975	Algeria	ERR976406		Weill et al. Science 2017
59	CNRVC950418		1974	France	ERR976444		Weill et al. Science 2017
60	CNRVC950534		1975	Algeria	ERR4175473		Oprea et al. Nat Commun 2020
61	CNRVC950520		1975	Algeria	ERR4175478		Oprea et al. Nat Commun 2020
62	CNRVC070112		1981	Algeria	ERR7139723		Benamrouche et al. Emerg Infect Dis 2022
63	CNRVC070110		1980	Algeria	ERR7139722		Benamrouche et al. Emerg Infect Dis 2022
64	CNRVC150131		1970	Ukraine	ERR1878613		Weill et al. Science 2017
65	CNRVC961018		1970	Slovakia	ERR1879632		Weill et al. Science 2017
66	CNRVC930030		1970	Slovakia	ERR1879560		Weill et al. Science 2017
67	CNRVC961017		1970	Slovakia	ERR1879631		Weill et al. Science 2017
68	CNRVC960922		1970	Lebanon	ERR1879628		Weill et al. Science 2017
69	CNRVC960635		1970	Guinea	ERR976467		Weill et al. Science 2017
70	CNRVC950468		1972	Morocco	ERR976447		Weill et al. Science 2017
71	CNRVC950498		1972	Morocco	ERR976450		Weill et al. Science 2017
72	RKI-ZBS2-CH8		1971	Spain	ERR1880796		Weill et al. Science 2017
73	CNRVC150244		1973	Italy	ERR1879541		Weill et al. Science 2017
74	CNRVC950543		1975	Comoros	ERR976453		Weill et al. Science 2017
75	CNRVC950535		1975	Comoros	ERR976451		Weill et al. Science 2017
76	CNRVC950540		1975	Comoros	ERR976452		Weill et al. Science 2017
77	CNRVC961014		1970	Sierra Leone	ERR976475		Weill et al. Science 2017
78	CNRVC140135		1971	Portugal	ERR976506		Weill et al. Science 2017
79	CNRVC150228		1973	Tunisia	ERR1879436		Weill et al. Science 2017
80	CNRVC950376		1974	Tunisia	ERR976441		Weill et al. Science 2017
81	CNRVC950250		1974	Italy	ERR1879585		Weill et al. Science 2017
82	CNRVC960949		1970	Libya	ERR976470		Weill et al. Science 2017
83	CNRVC950558		1971	Tunisia	ERR976454		Weill et al. Science 2017
84	CNRVC950559		1971	Tunisia	ERR976455		Weill et al. Science 2017
85	12_1970		1970	Israel	ERR042749		Weill et al. Science 2017
86	CNRVC950466		1972	Morocco	ERR976446		Weill et al. Science 2017
87	CNRVC930127		1970	Guinea	ERR976403		Weill et al. Science 2017
88	1_1970		1970	Israel	ERR042745		Weill et al. Science 2017
89	CNRVC960629		1970	Guinea	ERR976466		Weill et al. Science 2017
90	CNRVC950487		1972	Morocco	ERR976449		Weill et al. Science 2017
91	CNRVC930167		1974	Algeria	ERR976407		Weill et al. Science 2017
92	CNRVC950431		1974	Morocco	ERR976445		Weill et al. Science 2017
93	CNRVC960627		1970	Ghana	ERR976465		Weill et al. Science 2017
94	CNRVC960951		1970	Libya	ERR976471		Weill et al. Science 2017
95	CNRVC140136		1971	Portugal	ERR976507		Weill et al. Science 2017
96	A4		1973	Unknown	ERR025380		Mutreja et al. Nature 2011
97	CNRVC930037		1970	Sierra Leone	ERR976398		Weill et al. Science 2017
98	CNRVC950476		1972	Morocco	ERR976448		Weill et al. Science 2017
99	CNRVC960946		1970	Liberia	ERR976469		Weill et al. Science 2017
100	CNRVC960928		1970	Liberia	ERR976468		Weill et al. Science 2017
101	CNRVC950569		1970	Angola	ERR976457		Weill et al. Science 2017
102	CNRVC950568		1970	Angola	ERR976456		Weill et al. Science 2017
103	RKI-ZBS2-CH19		1972	Angola	ERR1880793		Weill et al. Science 2017
104	CNRVC140139		1974	Portugal	ERR976510		Weill et al. Science 2017
105	CNRVC140137		1974	Portugal	ERR976508		Weill et al. Science 2017
106	NICD_69147		1980	Republic of South Africa	ERR1880786		Weill et al. Science 2017
107	NICD_69173		1980	Republic of South Africa	ERR1880791		Weill et al. Science 2017
108	NICD_69175		1980	Republic of South Africa	ERR1880792		Weill et al. Science 2017
109	CNRVC900123		1990	Malawi	ERR976393		Weill et al. Science 2017
110	CNRVC900105		1990	Angola	ERR976391		Weill et al. Science 2017
111	CNRVC920194		1990	Angola	ERR976396		Weill et al. Science 2017
112	CNRVC900117		1990	Malawi	ERR976392		Weill et al. Science 2017
113	CNRVC920170		1989	Malawi	ERR976394		Weill et al. Science 2017
114	CNRVC900125		1990	Mozambique	ERR1879547		Weill et al. Science 2017
115	CNRVC920049		1992	Malawi	ERR976523		Weill et al. Science 2017
116	A152		1991	Mozambique	ERR018152		Mutreja et al. Nature 2011
117	A154		1991	Mozambique	ERR018151		Mutreja et al. Nature 2011
118	A155		1991	Mozambique	ERR018150		Mutreja et al. Nature 2011
119	C8178		1992	Mozambique	ERR1877616		Weill et al. Science 2017
120	CNRVC950235		1970	Nigeria	ERR976431		Weill et al. Science 2017
121	CNRVC950238		1970	Nigeria	ERR976432		Weill et al. Science 2017
122	CNRVC950142		1970	Cameroon	ERR976423		Weill et al. Science 2017
123	CNRVC950087		1972	Chad	ERR976416		Weill et al. Science 2017
124	CNRVC950140		1970	Cameroon	ERR976421		Weill et al. Science 2017
125	CNRVC950040		1972	Chad	ERR976415		Weill et al. Science 2017
126	CNRVC930046		1971	Chad	ERR976401		Weill et al. Science 2017
127	CNRVC930079		1970	France	ERR1879569		Weill et al. Science 2017
128	CNRVC950182		1973	Cote d'Ivoire	ERR976425		Weill et al. Science 2017
129	CNRVC950105		1974	Burkina Faso	ERR976418		Weill et al. Science 2017
130	CNRVC950343		1972	Senegal	ERR976435		Weill et al. Science 2017
131	CNRVC950345		1971	Senegal	ERR976436		Weill et al. Science 2017
132	CNRVC950340		1974	Senegal	ERR1879586		Weill et al. Science 2017
133	CNRVC950253		1973	Senegal	ERR976433		Weill et al. Science 2017
134	CNRVC950326		1974	Senegal	ERR976434		Weill et al. Science 2017
135	CNRVC960552		1970	Cote d'Ivoire	ERR976458		Weill et al. Science 2017
136	CNRVC950224		1971	Ghana	ERR976430		Weill et al. Science 2017
137	CNRVC960579		1970	Benin	ERR976460		Weill et al. Science 2017
138	CNRVC960575		1970	Benin	ERR976459		Weill et al. Science 2017
139	CNRVC960623		1970	Ghana	ERR976464		Weill et al. Science 2017
140	THSTI_GP106bis		1975	Togo	ERR1880815		Weill et al. Science 2017
141	CNRVC950223		1971	Ghana	ERR976429		Weill et al. Science 2017
142	CNRVC930075		1970	Mali	ERR976402		Weill et al. Science 2017
143	CNRVC960959		1970	Niger	ERR976473		Weill et al. Science 2017
144	CNRVC960971		1970	Niger	ERR976474		Weill et al. Science 2017
145	CNRVC960952		1970	Mali	ERR976472		Weill et al. Science 2017
146	CNRVC950203		1970	Cote d'Ivoire	ERR976428		Weill et al. Science 2017
147	CNRVC950191		1973	Cote d'Ivoire	ERR976427		Weill et al. Science 2017
148	CNRVC950189		1973	Cote d'Ivoire	ERR976426		Weill et al. Science 2017
149	CNRVC950106		1974	Burkina Faso	ERR976419		Weill et al. Science 2017
150	CNRVC950405		1974	Burkina Faso	ERR976443		Weill et al. Science 2017
151	CNRVC950396		1974	Burkina Faso	ERR976442		Weill et al. Science 2017
152	CNRVC950141		1970	Cameroon	ERR976422		Weill et al. Science 2017
153	CNRVC930042		1970	Cameroon	ERR976400		Weill et al. Science 2017
154	CNRVC950143		1970	Cameroon	ERR976424		Weill et al. Science 2017
155	CNRVC950138		1970	Cameroon	ERR976420		Weill et al. Science 2017
156	CNRVC950364		1972	Chad	ERR976439		Weill et al. Science 2017
157	CNRVC950366		1974	Chad	ERR976440		Weill et al. Science 2017
158	CNRVC950360		1974	Chad	ERR976438		Weill et al. Science 2017
159	CNRVC950358		1974	Chad	ERR976437		Weill et al. Science 2017
160	CNRVC930187		1982	Algeria	ERR976413		Weill et al. Science 2017
161	CNRVC150229		1981	Tunisia	ERR1879437		Weill et al. Science 2017
162	CNRVC070108		1980	Algeria	ERR7139721		Benamrouche et al. Emerg Infect Dis 2022
163	CNRVC070113		1981	Algeria	ERR7139724		Benamrouche et al. Emerg Infect Dis 2022
164	CNRVC150217		1982	Ghana-Nigeria	ERR1879391		Weill et al. Science 2017
165	CNRVC980046		1985	Benin	ERR976483		Weill et al. Science 2017
166	F135		1993	Cameroon	ERR1879651		Weill et al. Science 2017
167	CNRVC930164		1983	Algeria	ERR976405		Weill et al. Science 2017
168	CNRVC930168		1982	Algeria	ERR976408		Weill et al. Science 2017
169	CNRVC980043		1985	Mali	ERR976481		Weill et al. Science 2017
170	CNRVC980041		1984	Mali	ERR976480		Weill et al. Science 2017
171	863-CDC		1986	Mauritania	ERR576978		Didelot et al. PLoS Genet 2015
172	CNRVC980040		1984	Burkina Faso	ERR976479		Weill et al. Science 2017
173	CNRVC980048		1984	Burkina Faso	ERR976485		Weill et al. Science 2017
174	CNRVC980049		1984	Burkina Faso	ERR976486		Weill et al. Science 2017
175	CNRVC140129		1988	Angola	ERR976500		Weill et al. Science 2017
176	CNRVC140132		1988	Angola	ERR976503		Weill et al. Science 2017
177	A5		1989	Angola	ERR025381		Mutreja et al. Nature 2011
178	SaoTome21		1989	SaoTome	ERR1880798		Weill et al. Science 2017
179	CNRVC920176		1989	SaoTome	ERR1879552		Weill et al. Science 2017
180	CNRVC140131		1988	Angola	ERR976502		Weill et al. Science 2017
181	CNRVC140127		1988	Angola	ERR976498		Weill et al. Science 2017
182	CNRVC140128		1988	Angola	ERR976499		Weill et al. Science 2017
183	CNRVC140130		1988	Angola	ERR976501		Weill et al. Science 2017
184	CNRVC920027		1992	Angola	ERR976522		Weill et al. Science 2017
185	CNRVC940011		1994	Angola	ERR976532		Weill et al. Science 2017
186	CNRVC940012		1994	Angola	ERR976533		Weill et al. Science 2017
187	CNRVC950002		1995	Angola	ERR998664		Weill et al. Science 2017
188	CNRVC950007		1995	Angola	ERR998665		Weill et al. Science 2017
189	CNRVC150245		1988	Cote d'Ivoire	ERR1879542		Weill et al. Science 2017
190	CNRVC150227		1988	Cote d'Ivoire	ERR1879435		Weill et al. Science 2017
191	CNRVC140140		1988	Cote d'Ivoire	ERR976511		Weill et al. Science 2017
192	CNRVC150231		1988	Cote d'Ivoire	ERR1879535		Weill et al. Science 2017
193	CNRVC150210		1988	Cote d'Ivoire	ERR1879384		Weill et al. Science 2017
194	CNRVC140141		1988	Cote d'Ivoire	ERR976512		Weill et al. Science 2017
195	688		2006	Mexico	ERR108537		Domman et al. Science 2017
196	CNRVC950014		1995	Ecuador	ERR1879579		Domman et al. Science 2017
197	C6706-CDC		1991	Peru	ERR576973		Didelot et al. PLoS Genet 2015
198	V01-CDC		1991	Chile	ERR576950		Didelot et al. PLoS Genet 2015
199	CNRVC140121		1991	Brazil	ERR976492		Domman et al. Science 2017
200	CNRVC140118		1991	Brazil	ERR976489		Domman et al. Science 2017
201	A177		1992	Colombia	ERR018149		Mutreja et al. Nature 2011
202	A184		1992	Colombia	ERR018146		Mutreja et al. Nature 2011
203	A32		1991	Peru	ERR025390		Mutreja et al. Nature 2011
204	A29		1991	Peru	ERR025388		Mutreja et al. Nature 2011
205	A185		1992	Colombia	ERR018156		Mutreja et al. Nature 2011
206	A27		1991	Peru	ERR025378		Mutreja et al. Nature 2011
207	A180		1992	Colombia	ERR018148		Mutreja et al. Nature 2011
208	A31		1991	Peru	ERR025389		Mutreja et al. Nature 2011
209	A201		1992	Argentina	ERR018167		Mutreja et al. Nature 2011
210	C8799		1992	Uganda	ERR1877636		Weill et al. Science 2017
211	F4170		1997	Nigeria	ERR1879657		Weill et al. Science 2017
212	C8798		1992	Uganda	ERR1877619		Weill et al. Science 2017
213	X190-CDC		1991	Peru	ERR580006		Didelot et al. PLoS Genet 2015
214	A231		1991	Mexico	ERR018161		Mutreja et al. Nature 2011
215	A232		1991	Mexico	ERR018159		Mutreja et al. Nature 2011
216	A200		1992	Argentina	ERR018168		Mutreja et al. Nature 2011
217	A193		1992	Bolivia	ERR018160		Mutreja et al. Nature 2011
218	A186		1992	Argentina	ERR018158		Mutreja et al. Nature 2011
219	CNRVC140122		1992	Brazil	ERR976493		Domman et al. Science 2017
220	CNRVC930025		1993	French Guiana	ERR1879554		Domman et al. Science 2017
221	CNRVC940183		1994	French Guiana	ERR1879578		Domman et al. Science 2017
222	CNRVC140126		1991	Bolivia	ERR976497		Domman et al. Science 2017
223	CNRVC140125		1992	Bolivia	ERR976496		Domman et al. Science 2017
224	CNRVC140123		1992	Bolivia	ERR976494		Domman et al. Science 2017
225	CNRVC140117		1991	Bolivia	ERR976488		Domman et al. Science 2017
226	CNRVC140124		1992	Bolivia	ERR976495		Domman et al. Science 2017
227	A316		1993	Argentina	ERR018181		Mutreja et al. Nature 2011
228	3024-CDC		1973	China	ERR579051		Didelot et al. PLoS Genet 2015
229	CNRVC960918		1970	Jordan	ERR1879627		Weill et al. Science 2017
230	CNRVC150132		1974	Ukraine	ERR1878614		Weill et al. Science 2017
231	CNRVC930038		1970	Ethiopia	ERR976399		Weill et al. Science 2017
232	CNRVC960596		1970	Ethiopia	ERR976463		Weill et al. Science 2017
233	CNRVC960891		1970	Israel	ERR1879624		Weill et al. Science 2017
234	CNRVC960899		1970	Israel	ERR1879625		Weill et al. Science 2017
235	4_1970		1970	Israel	ERR042748		Weill et al. Science 2017
236	CNRVC960911		1970	Israel	ERR1879626		Weill et al. Science 2017
237	A19		1971	Bangladesh	ERR025385		Mutreja et al. Nature 2011
238	N16961		1975	Bangladesh	/	LT907989/LT907990	Heidelberg et al. Nature 2000
239	132-CDC		1978	China	ERR579087		Didelot et al. PLoS Genet 2015
240	1551-CDC		1979	China	ERR579083		Didelot et al. PLoS Genet 2015
241	3564-CDC		1982	China	ERR577139		Didelot et al. PLoS Genet 2015
242	3626-CDC		1983	China	ERR576995		Didelot et al. PLoS Genet 2015
243	2578-CDC		1985	China	ERR579919		Didelot et al. PLoS Genet 2015
244	2752-CDC		1981	China	ERR579065		Didelot et al. PLoS Genet 2015
245	1283-CDC		1984	China	ERR579088		Didelot et al. PLoS Genet 2015
246	3633-CDC		1984	China	ERR576988		Didelot et al. PLoS Genet 2015
247	2833-CDC		1979	China	ERR579062		Didelot et al. PLoS Genet 2015
248	3497-CDC		1980	China	ERR577141		Didelot et al. PLoS Genet 2015
249	2574-CDC		1980	China	ERR579072		Didelot et al. PLoS Genet 2015
250	3595-CDC		1983	China	ERR576996		Didelot et al. PLoS Genet 2015
251	3735-CDC		1988	China	ERR576987		Didelot et al. PLoS Genet 2015
252	2580-CDC		1989	China	ERR579070		Didelot et al. PLoS Genet 2015
253	GP152		1979	India	ERR018188		Mutreja et al. Nature 2011
254	3270-CDC		1977	China	ERR579049		Didelot et al. PLoS Genet 2015
255	A22		1979	Bangladesh	ERR025386		Mutreja et al. Nature 2011
256	A397		1987	Bangladesh	ERR018176		Mutreja et al. Nature 2011
257	CNRVC150216		1976	Turkey	ERR1879390		Weill et al. Science 2017
258	CNRVC150214		1981	Romania	ERR1879388		Weill et al. Science 2017
259	RKI-ZBS2-CH99		1980	Turkey	ERR1880797		Weill et al. Science 2017
260	CNRVC150218		1985	Ethiopia	ERR1879392		Weill et al. Science 2017
261	CNRVC150234		1985	Somalia	ERR1879536		Weill et al. Science 2017
262	CNRVC980044		1985	Djibouti	ERR976482		Weill et al. Science 2017
263	CNRVC980039		1985	Djibouti	ERR976478		Weill et al. Science 2017
264	GP60		1973	India	ERR018186		Mutreja et al. Nature 2011
265	GP143		1978	Bahrein	ERR018192		Mutreja et al. Nature 2011
266	RC9		1985	Kenya	/	ACHX00000000	Chun et al. Proc Natl Acad Sci USA 2009
267	CNRVC150236		1985	Somalia	ERR1879537		Weill et al. Science 2017
268	CNRVC980050		1984-1986	Democratic Republic of the Congo	ERR976487		Weill et al. Science 2017
269	CNRVC930170		1984	Democratic Republic of the Congo	ERR976410		Weill et al. Science 2017
270	CNRVC980047		1988	Democratic Republic of the Congo	ERR976484		Weill et al. Science 2017
271	CNRVC930153		1993	Democratic Republic of the Congo	ERR976525		Weill et al. Science 2017
272	F5197		1998	Zambia	ERR1880764		Weill et al. Science 2017
273	F5198		1998	Zambia	ERR1880765		Weill et al. Science 2017
274	CNRVC920169		1992	Democratic Republic of the Congo	ERR976524		Weill et al. Science 2017
275	CNRVC930163		1988	Democratic Republic of the Congo	ERR976404		Weill et al. Science 2017
276	CNRVC910429		1991	Democratic Republic of the Congo	ERR976521		Weill et al. Science 2017
277	CNRVC930185		1993	Democratic Republic of the Congo	ERR976526		Weill et al. Science 2017
278	B9631		1998	Rwanda	ERR1877614		Weill et al. Science 2017
279	CNRVC940051		1988	Rwanda	ERR976414		Weill et al. Science 2017
280	B9632		1998	Rwanda	ERR1877615		Weill et al. Science 2017
281	CNRVC970056		1997	Burundi	ERR1879636		Weill et al. Science 2017
282	CNRVC960328		1996	Rwanda	ERR998721		Weill et al. Science 2017
283	CNRVC960329		1996	Rwanda	ERR998722		Weill et al. Science 2017
284	CNRVC940173		1994	Democratic Republic of the Congo	ERR998659		Weill et al. Science 2017
285	CNRVC940143		1994	Democratic Republic of the Congo	ERR976544		Weill et al. Science 2017
286	CNRVC960308		1996	Democratic Republic of the Congo	ERR998714		Weill et al. Science 2017
287	CNRVC960312		1996	Rwanda	ERR998715		Weill et al. Science 2017
288	CNRVC960317		1996	Rwanda	ERR998716		Weill et al. Science 2017
289	CNRVC960299		1996	Rwanda	ERR998713		Weill et al. Science 2017
290	CNRVC970058		1997	Democratic Republic of the Congo	ERR998733		Weill et al. Science 2017
291	CNRVC970004		1997	Democratic Republic of the Congo	ERR998723		Weill et al. Science 2017
292	CNRVC970007		1997	Democratic Republic of the Congo	ERR998724		Weill et al. Science 2017
293	C8466		1992	Burundi	ERR1877618		Weill et al. Science 2017
294	C8465		1992	Burundi	ERR1877617		Weill et al. Science 2017
295	CNRVC930409		1993	Rwanda	ERR976528		Weill et al. Science 2017
296	CNRVC930425		1993	Burundi	ERR976530		Weill et al. Science 2017
297	CNRVC930428		1993	Tanzania	ERR976531		Weill et al. Science 2017
298	CNRVC930417		1993	Burundi	ERR976529		Weill et al. Science 2017
299	CNRVC950693		1995	Democratic Republic of the Congo	ERR998667		Weill et al. Science 2017
300	CNRVC940131		1994	Democratic Republic of the Congo	ERR976540		Weill et al. Science 2017
301	CNRVC950746		1995	Democratic Republic of the Congo	ERR998681		Weill et al. Science 2017
302	CNRVC950694		1995	Democratic Republic of the Congo	ERR998668		Weill et al. Science 2017
303	CNRVC950695		1995	Democratic Republic of the Congo	ERR998669		Weill et al. Science 2017
304	F3835		1997	Tanzania	ERR1879655		Weill et al. Science 2017
305	CNRVC970064		1997	Democratic Republic of the Congo	ERR998734		Weill et al. Science 2017
306	CNRVC970174		1997	Democratic Republic of the Congo	ERR976548		Weill et al. Science 2017
307	CNRVC970176		1997	Democratic Republic of the Congo	ERR976550		Weill et al. Science 2017
308	F3403		1996	Zambia/RepublicofSouthAfrica	ERR1879654		Weill et al. Science 2017
309	F5097		1997	Malawi	ERR1880761		Weill et al. Science 2017
310	F5096		1997	Malawi	ERR1879658		Weill et al. Science 2017
311	20_3		1997	Zambia	ERR579313		Didelot et al. PLoS Genet 2015
312	177_3		1997	Zambia	ERR164759		Weill et al. Science 2017
313	280_2		1996	Zambia	ERR164757		Weill et al. Science 2017
314	354_2		1996	Zambia	ERR044794		Weill et al. Science 2017
315	F3397		1996	Zambia/Republic of South Africa	ERR1879653		Weill et al. Science 2017
316	330_2		1997	Zambia	ERR164760		Weill et al. Science 2017
317	329_2		1996	Zambia	ERR164758		Weill et al. Science 2017
318	GP140		1978	Malaysia	ERR018193		Mutreja et al. Nature 2011
319	CNRVC920171		1983	Vietnam	ERR1879551		Weill et al. Science 2017
320	2757-CDC		1987	China	ERR579064		Didelot et al. PLoS Genet 2015
321	A241		1989	Vietnam	ERR018169		Mutreja et al. Nature 2011
322	A245		1989	Vietnam	ERR018171		Mutreja et al. Nature 2011
323	A10		1979	Bangladesh	ERR025383		Mutreja et al. Nature 2011
324	2710-CDC		1986	China	ERR579067		Didelot et al. PLoS Genet 2015
325	T21-CDC		1990	Thailand	ERR576970		Didelot et al. PLoS Genet 2015
326	CNRVC910040		1991	Cambodia	ERR1879548		Weill et al. Science 2017
327	A390		1987	Bangladesh	ERR018177		Mutreja et al. Nature 2011
328	PRL5		1980	India	ERR018189		Mutreja et al. Nature 2011
329	CNRVC930174		1981	Sri Lanka	ERR1879571		Weill et al. Science 2017
330	THSTI_V108		1990	India	ERR1880837		Weill et al. Science 2017
331	THSTI_V12		1989	India	ERR1880838		Weill et al. Science 2017
332	THSTI_V149		1990	India	ERR1880839		Weill et al. Science 2017
333	MO10		1992	India	/	AAKF03000000	Chun et al. Proc Natl Acad Sci USA 2009
334	A330		1993	India	ERR018119		Mutreja et al. Nature 2011
335	A383		2002	Bangladesh	ERR018121		Mutreja et al. Nature 2011
336	CNRVC150222		1987	Romania	ERR1879431		Weill et al. Science 2017
337	2848-CDC		1988	China	ERR579061		Didelot et al. PLoS Genet 2015
338	CNRVC150134		1990	Russian Federation	ERR1878616		Weill et al. Science 2017
339	CNRVC150133		1990	Russian Federation	ERR1878615		Weill et al. Science 2017
340	CNRVC150224		1990	Romania	ERR1879433		Weill et al. Science 2017
341	CNRVC910416		1991	Kurdistan	ERR1879550		Weill et al. Science 2017
342	CNRVC910164		1991	Turkey	ERR1879549		Weill et al. Science 2017
343	F1393		1993	Djibouti	ERR1879652		Weill et al. Science 2017
344	CNRVC930301		1993	Djibouti	ERR1879572		Weill et al. Science 2017
345	CNRVC960276		1996	Sudan	ERR1879600		Weill et al. Science 2017
346	CNRVC960142		1996	Sudan	ERR1879595		Weill et al. Science 2017
347	CNRVC010018		1994	Djibouti	ERR976599		Weill et al. Science 2017
348	CNRVC010017		1994	Djibouti	ERR976598		Weill et al. Science 2017
349	CNRVC940066		1994	Somalia	ERR1879575		Weill et al. Science 2017
350	CNRVC010015		1994	Djibouti	ERR976597		Weill et al. Science 2017
351	CNRVC150211		1998	Kenya	ERR1879385		Weill et al. Science 2017
352	CNRVC150251		1998	Kenya	ERR1879543		Weill et al. Science 2017
353	CNRVC150252		1998	Kenya	ERR1879544		Weill et al. Science 2017
354	CNRVC970175		1997	Djibouti	ERR976549		Weill et al. Science 2017
355	CNRVC970177		1997	Djibouti	ERR976551		Weill et al. Science 2017
356	CNRVC980158		1997	Djibouti	ERR976565		Weill et al. Science 2017
357	CNRVC150213		1998	Ethiopia	ERR1879387		Weill et al. Science 2017
358	CNRVC150254		1998	Ethiopia	ERR1879545		Weill et al. Science 2017
359	CNRVC970053		1997	Somalia	ERR998732		Weill et al. Science 2017
360	CNRVC990002		1999	Somalia	ERR976583		Weill et al. Science 2017
361	CNRVC010046		2000	Djibouti	ERR1877649		Weill et al. Science 2017
362	CNRVC010048		2000	Djibouti	ERR1877938		Weill et al. Science 2017
363	CNRVC030392		2003	Somalia	ERR1878095		Weill et al. Science 2017
364	CNRVC030391		2003	Somalia	ERR1878094		Weill et al. Science 2017
365	A109		1990	Unknown	ERR018147		Mutreja et al. Nature 2011
366	1575-CDC		1990	China	ERR579082		Didelot et al. PLoS Genet 2015
367	1583-CDC		1991	China	ERR579081		Didelot et al. PLoS Genet 2015
368	1593-CDC		1992	China	ERR579080		Didelot et al. PLoS Genet 2015
369	CNRVC970008		1990	Algeria	ERR976476		Weill et al. Science 2017
370	CNRVC930169		1986	Algeria	ERR976409		Weill et al. Science 2017
371	CNRVC930172		1986	Algeria	ERR976412		Weill et al. Science 2017
372	CNRVC920172		1987	Algeria	ERR976395		Weill et al. Science 2017
373	CNRVC910347		1991	Morocco	ERR976517		Weill et al. Science 2017
374	CNRVC910349		1991	Morocco	ERR976518		Weill et al. Science 2017
375	CNRVC940137		1994	Morocco	ERR976541		Weill et al. Science 2017
376	6_92		1992	Algeria	ERR163243		Domman et al. Science 2017
377	21_92		1992	Algeria	ERR7135496		Benamrouche et al. Emerg Infect Dis 2022
378	2_92		1992	Algeria	ERR164763		Weill et al. Science 2017
379	CNRVC930255		1993	Morocco	ERR976527		Weill et al. Science 2017
380	CNRVC910386		1991	Morocco	ERR976520		Weill et al. Science 2017
381	CNRVC940180		1994	Morocco	ERR998661		Weill et al. Science 2017
382	CNRVC940179		1994	Morocco	ERR998660		Weill et al. Science 2017
383	CNRVC980038		1986	Sierra Leone	ERR976477		Weill et al. Science 2017
384	CNRVC900108		1990	Guinea	ERR1879546		Weill et al. Science 2017
385	CNRVC910036		1991	Benin	ERR976513		Weill et al. Science 2017
386	CNRVC940030		1993	Cote d'Ivoire	ERR976534		Weill et al. Science 2017
387	CNRVC940035		1993	Cote d'Ivoire	ERR976536		Weill et al. Science 2017
388	CNRVC940147		1994	Liberia	ERR976545		Weill et al. Science 2017
389	CNRVC940162		1994	Liberia	ERR976546		Weill et al. Science 2017
390	CNRVC910375		1991	Cote d'Ivoire	ERR976519		Weill et al. Science 2017
391	CNRVC980420		1998	Cote d'Ivoire	ERR976581		Weill et al. Science 2017
392	CNRVC980421		1998	Cote d'Ivoire	ERR976582		Weill et al. Science 2017
393	CNRVC950702		1995	Burkina Faso	ERR998672		Weill et al. Science 2017
394	CNRVC950700		1995	Burkina Faso	ERR998671		Weill et al. Science 2017
395	CNRVC910267		1991	Benin	ERR976515		Weill et al. Science 2017
396	CNRVC910266		1991	Benin	ERR976514		Weill et al. Science 2017
397	CNRVC910279		1991	Niger	ERR976516		Weill et al. Science 2017
398	CNRVC950011		1995	Cameroon	ERR998666		Weill et al. Science 2017
399	CNRVC940184		1994	Chad	ERR998662		Weill et al. Science 2017
400	CNRVC940163		1994	Chad	ERR998656		Weill et al. Science 2017
401	CNRVC940034		1994	Cote d'Ivoire	ERR976535		Weill et al. Science 2017
402	CNRVC980418		1998	Sierra Leone	ERR976580		Weill et al. Science 2017
403	CNRVC970036		1997	Cameroon	ERR998731		Weill et al. Science 2017
404	CNRVC970022		1997	Cameroon	ERR998727		Weill et al. Science 2017
405	CNRVC970024		1997	Cameroon	ERR998728		Weill et al. Science 2017
406	CNRVC980328		1998	Cameroon	ERR976570		Weill et al. Science 2017
407	CNRVC980323		1998	Cameroon	ERR976568		Weill et al. Science 2017
408	CNRVC980061		1998	Cameroon	ERR976562		Weill et al. Science 2017
409	CNRVC990329		1999	Cameroon	ERR1879650		Weill et al. Science 2017
410	CNRVC980060		1998	Cameroon	ERR976561		Weill et al. Science 2017
411	CNRVC940190		1994	Niger	ERR998663		Weill et al. Science 2017
412	CNRVC970028		1997	Democratic Republic of the Congo	ERR998730		Weill et al. Science 2017
413	CNRVC970027		1997	Democratic Republic of the Congo	ERR998729		Weill et al. Science 2017
414	CNRVC970135		1997	Democratic Republic of the Congo	ERR998746		Weill et al. Science 2017
415	CNRVC970113		1997	Democratic Republic of the Congo	ERR998741		Weill et al. Science 2017
416	CNRVC990256		1999	Republic of the Congo	ERR1879647		Weill et al. Science 2017
417	CNRVC980034		1998	Republic of the Congo	ERR976560		Weill et al. Science 2017
418	CNRVC970170		1997	Gabon	ERR976547		Weill et al. Science 2017
419	CNRVC980030		1998	Republic of the Congo	ERR976559		Weill et al. Science 2017
420	CNRVC960118		1996	Democratic Republic of the Congo	ERR998694		Weill et al. Science 2017
421	CNRVC960218		1996	Democratic Republic of the Congo	ERR998698		Weill et al. Science 2017
422	CNRVC960127		1996	Democratic Republic of the Congo	ERR998697		Weill et al. Science 2017
423	CNRVC960124		1996	Democratic Republic of the Congo	ERR998696		Weill et al. Science 2017
424	CNRVC970075		1997	Central African Republic	ERR998735		Weill et al. Science 2017
425	CNRVC970141		1997	Central African Republic	ERR998747		Weill et al. Science 2017
426	CNRVC970126		1997	Central African Republic	ERR998744		Weill et al. Science 2017
427	CNRVC970143		1997	Central African Republic	ERR998748		Weill et al. Science 2017
428	CNRVC970079		1997	Central African Republic	ERR998736		Weill et al. Science 2017
429	CNRVC970108		1997	Central African Republic	ERR998737		Weill et al. Science 2017
430	CNRVC970127		1997	Central African Republic	ERR998745		Weill et al. Science 2017
431	CNRVC970109		1997	Central African Republic	ERR998738		Weill et al. Science 2017
432	VC51		1992	India	ERR018124		Mutreja et al. Nature 2011
433	4670		1991	Bangladesh	ERR019883		Mutreja et al. Nature 2011
434	MJ1485		1994	Bangladesh	ERR018120		Mutreja et al. Nature 2011
435	MJ1236		1994	Bangladesh	/	CP001485/CP001486	Chun et al. Proc Natl Acad Sci USA 2009
436	MAB039		2012	Bangladesh	DRR335723		Monir et al. Microbiol Spectr 2022
437	MAB037		2012	Bangladesh	DRR335721		Monir et al. Microbiol Spectr 2022
438	MAB035		2012	Bangladesh	DRR335720		Monir et al. Microbiol Spectr 2022
439	A346_2		1994	Bangladesh	ERR018179		Mutreja et al. Nature 2011
440	CNRVC150223		1993	Lebanon	ERR1879432		Weill et al. Science 2017
441	CNRVC150215		1993	Lebanon	ERR1879389		Weill et al. Science 2017
442	CNRVC940149		1994	Albania	ERR1879577		Weill et al. Science 2017
443	CNRVC150230		1994	Italy	ERR1879438		Weill et al. Science 2017
444	RKI-ZBS2-CH218		1994	Turkey	ERR1880794		Weill et al. Science 2017
445	Gaz11		1994	Palestine	ERR042733		Weill et al. Science 2017
446	Gaz2		1994	Palestine	ERR042729		Weill et al. Science 2017
447	CNRVC070120		1994	Algeria	ERR1878555		Weill et al. Science 2017
448	CNRVC070154		1994	Algeria	ERR1878560		Weill et al. Science 2017
449	Gaz21		1994	Palestine	ERR042738		Weill et al. Science 2017
450	CNRVC150219		1994	Romania	ERR1879393		Weill et al. Science 2017
451	CNRVC950798		1995	Iraq	ERR1879593		Weill et al. Science 2017
452	CNRVC950792		1995	Iraq	ERR1879588		Weill et al. Science 2017
453	CNRVC950800		1995	Iraq	ERR1879594		Weill et al. Science 2017
454	2000/315	2000_315	2000	Iran	ERR13716756		This study
455	2000/325	2000_325	2000	Iran	ERR13716757		This study
456	1998/6	1998_6	1998	Iran	ERR13716752		This study
457	1998/57	1998_57	1998	Iran	ERR13716751		This study
458	CNRVC030438		2003	Iraq	ERR1878096		Weill et al. Science 2017
459	1999/471	1999_471	1999	Iran	ERR13716755		This study
460	1999/468	1999_468	1999	Iran	ERR13716754		This study
461	1999/437	1999_437	1999	Iran	ERR13716753		This study
462	F5149		1997	Mozambique	ERR1880763		Weill et al. Science 2017
463	NICD_14794		2001	Republic of South Africa	ERR1880779		Weill et al. Science 2017
464	NICD_15070		2001	Republic of South Africa	ERR1880780		Weill et al. Science 2017
465	NICD_16230		2001	Republic of South Africa	ERR1880785		Weill et al. Science 2017
466	NICD_14191		2001	Republic of South Africa	ERR1880778		Weill et al. Science 2017
467	NICD_4076		2001	Republic of South Africa	ERR1880790		Weill et al. Science 2017
468	NICD_1405		2001	Republic of South Africa	ERR1880777		Weill et al. Science 2017
469	NICD_1242		2001	Republic of South Africa	ERR1880775		Weill et al. Science 2017
470	NICD_1264		2001	Republic of South Africa	ERR1880776		Weill et al. Science 2017
471	NICD_1241		2001	Republic of South Africa	ERR1880774		Weill et al. Science 2017
472	NICD_15104		2001	Republic of South Africa	ERR1880781		Weill et al. Science 2017
473	F8479		2002	Republic of South Africa	ERR1880769		Weill et al. Science 2017
474	F8478		2002	Republic of South Africa	ERR1880768		Weill et al. Science 2017
475	NICD_16879		2001	Republic of South Africa	ERR1880788		Weill et al. Science 2017
476	NICD_273		1998	Republic of South Africa	ERR1880789		Weill et al. Science 2017
477	CNRVC990019		1999	Mozambique	ERR976585		Weill et al. Science 2017
478	CNRVC990039		1999	Mozambique	ERR976587		Weill et al. Science 2017
479	CNRVC990038		1999	Mozambique	ERR976586		Weill et al. Science 2017
480	NICD_16744		2001	Republic of South Africa	ERR1877613		Weill et al. Science 2017
481	NICD_15907		2001	Republic of South Africa	ERR1880782		Weill et al. Science 2017
482	NICD_16756		2001	Republic of South Africa	ERR1880787		Weill et al. Science 2017
483	NICD_15959		2001	Republic of South Africa	ERR1880783		Weill et al. Science 2017
484	NICD_16211		2001	Republic of South Africa	ERR1880784		Weill et al. Science 2017
485	Zim_25		2009	Zimbabwe	ERR044799		Weill et al. Science 2017
486	Zim_27		2009	Zimbabwe	ERR044800		Weill et al. Science 2017
487	B_64		2004	Mozambique	ERR044797		Weill et al. Science 2017
488	B33		2004	Mozambique	/	ACHZ00000000	Chun et al. Proc Natl Acad Sci USA 2009
489	1346		2005	Mozambique	ERR025356		Mutreja et al. Nature 2011
490	1627		2005	Mozambique	ERR025377		Mutreja et al. Nature 2011
491	1362		2005	Mozambique	ERR025367		Mutreja et al. Nature 2011
492	CNRVC930003		1992	India	ERR1879553		Weill et al. Science 2017
493	THSTI_V157		1991	India	ERR1880841		Weill et al. Science 2017
494	V212-1		1991	India	ERR018125		Mutreja et al. Nature 2011
495	THSTI_V156		1991	India	ERR1880840		Weill et al. Science 2017
496	116072		1991	Mexico	ERR044779		Domman et al. Science 2017
497	33297_1993		1993	Mexico	ERR163240		Domman et al. Science 2017
498	54328_1994		1994	Mexico	ERR163242		Domman et al. Science 2017
499	54267_1994		1994	Mexico	ERR163241		Domman et al. Science 2017
500	82		1998	Mexico	ERR108516		Domman et al. Science 2017
501	87667		1993	Mexico	ERR044785		Domman et al. Science 2017
502	87662		1993	Mexico	ERR044786		Domman et al. Science 2017
503	Mex6		1992	Mexico	ERR042754		Domman et al. Science 2017
504	116075		1992	Mexico	ERR044783		Domman et al. Science 2017
505	85		2000	Mexico	ERR108522		Domman et al. Science 2017
506	54		1999	Mexico	ERR108518		Domman et al. Science 2017
507	60452_1995		1995	Mexico	ERR163244		Domman et al. Science 2017
508	60483_1995		1995	Mexico	ERR576983		Didelot et al. PLoS Genet 2015
509	116073		1991	Mexico	ERR044781		Domman et al. Science 2017
510	838		1999	Mexico	ERR108517		Domman et al. Science 2017
511	95430		1997	Mexico	ERR044791		Domman et al. Science 2017
512	CNRVC150220		1992	Pakistan	ERR1879429		Weill et al. Science 2017
513	CNRVC940047		1991	Romania	ERR1879574		Weill et al. Science 2017
514	CNRVC150221		1991	Romania	ERR1879430		Weill et al. Science 2017
515	4070-CDC		1994	China	ERR576985		Didelot et al. PLoS Genet 2015
516	2657-CDC		1995	China	ERR579068		Didelot et al. PLoS Genet 2015
517	956-CDC		2001	China	ERR576975		Didelot et al. PLoS Genet 2015
518	SC2000-CDC		2000	China	ERR579091		Didelot et al. PLoS Genet 2015
519	SC1998_242-1-CDC		1998	China	ERR579092		Didelot et al. PLoS Genet 2015
520	4672		2000	Bangladesh	ERR019884		Mutreja et al. Nature 2011
521	143-CDC		2001	China	ERR579086		Didelot et al. PLoS Genet 2015
522	1627-CDC		1997	China	ERR579078		Didelot et al. PLoS Genet 2015
523	SC1998_098-1-CDC		1998	China	ERR579114		Didelot et al. PLoS Genet 2015
524	CNRVC990209		1999	Laos	ERR1879645		Weill et al. Science 2017
525	1909-CDC		1998	China	ERR579077		Didelot et al. PLoS Genet 2015
526	CNRVC990194		1999	Cambodia	ERR1879644		Weill et al. Science 2017
527	936-CDC		1998	China	ERR576976		Didelot et al. PLoS Genet 2015
528	1944-CDC		2000	China	ERR579076		Didelot et al. PLoS Genet 2015
529	4210-CDC		1999	China	ERR576984		Didelot et al. PLoS Genet 2015
530	JX1998-1306-1-CDC		1998	China	ERR579093		Didelot et al. PLoS Genet 2015
531	2605-CDC		1998	China	ERR579069		Didelot et al. PLoS Genet 2015
532	1605-CDC		1993	China	ERR579079		Didelot et al. PLoS Genet 2015
533	No2022-3		2022	Philippines	ERR12264644		Rouard et al. EuroSurv 2024
534	SRR25431052		2022	Unknown	SRR25431052		Rouard et al. EuroSurv 2024
535	PhVE5			Philippines	/	AWWE01	Klinzing et al. mBio 2015
536	PhVC311			Philippines	/	AWWD01	Klinzing et al. mBio 2015
537	PhVC326			Philippines	/	AWWF01	Klinzing et al. mBio 2015
538	KorC3		2016	Korea	/	UWOW01	Ha et al. Front Public Health 2019
539	KorC2		2016	Korea	/	UWOZ01	Ha et al. Front Public Health 2019
540	KorC1		2016	Korea	/	UWOX01	Ha et al. Front Public Health 2019
541	KorE1		2016	Korea	/	UWOY01	Ha et al. Front Public Health 2019
542	4039-CDC		1993	China	ERR576986		Didelot et al. PLoS Genet 2015
543	200106-CDC		2001	China	SRR773655		Katz et al. mBio 2013
544	CNRVC150239		1993	Cambodia	ERR1879538		Weill et al. Science 2017
545	93284-CDC		1993	China	ERR576977		Didelot et al. PLoS Genet 2015
546	129-CDC		1994	China	ERR579311		Didelot et al. PLoS Genet 2015
547	1525-CDC		1994	China	ERR579986		Didelot et al. PLoS Genet 2015
548	2530-CDC		1996	China	ERR579073		Didelot et al. PLoS Genet 2015
549	CNRVC930155		1993	Thailand	ERR1879570		Weill et al. Science 2017
550	CNRVC010100		2001	Indonesia	ERR1877943		Weill et al. Science 2017
551	M2		2010	Papua New Guinea	SRR6950904		Greenhill et al. Microb Genom 2019
552	L1		2010	Papua New Guinea	SRR6950905		Greenhill et al. Microb Genom 2019
553	9-CDC		2001	China	ERR579309		Didelot et al. PLoS Genet 2015
554	V011506-CDC		2001	China	ERR576951		Didelot et al. PLoS Genet 2015
555	4113		2003	Vietnam	ERR025364		Mutreja et al. Nature 2011
556	4111		2002	Vietnam	ERR019880		Mutreja et al. Nature 2011
557	147-CDC		2002	China	ERR579085		Didelot et al. PLoS Genet 2015
558	4110		1995	Vietnam	ERR019879		Mutreja et al. Nature 2011
559	4121		2004	Vietnam	ERR025362		Mutreja et al. Nature 2011
560	A130		1989	India	ERR018154		Mutreja et al. Nature 2011
561	A131		1989	India	ERR018153		Mutreja et al. Nature 2011
562	V5		1989	India	ERR018127		Mutreja et al. Nature 2011
563	MG116025		1991	Bangladesh	ERR018122		Mutreja et al. Nature 2011
564	MG116226		1991	Bangladesh	ERR025396		Mutreja et al. Nature 2011
565	THSTI_V8		1989	India	ERR1880842		Weill et al. Science 2017
566	V109		1990	India	ERR018126		Mutreja et al. Nature 2011
567	THSTI_VC63		1992	India	ERR1880844		Weill et al. Science 2017
568	CNRVC940135		1994	Nepal	ERR1879576		Weill et al. Science 2017
569	THSTI_CO327		1993	India	ERR1880804		Weill et al. Science 2017
570	THSTI_CO368		1993	India	ERR1880805		Weill et al. Science 2017
571	CNRVC960263		1996	Mauritania	ERR1879599		Weill et al. Science 2017
572	CNRVC150226		1994	Senegal	ERR1879434		Weill et al. Science 2017
573	CNRVC960023		1996	Senegal	ERR998691		Weill et al. Science 2017
574	CNRVC960122		1996	Senegal	ERR998695		Weill et al. Science 2017
575	CNRVC960031		1996	Senegal	ERR998693		Weill et al. Science 2017
576	CNRVC960018		1996	Senegal	ERR998690		Weill et al. Science 2017
577	CNRVC960260		1996	Mauritania	ERR1879598		Weill et al. Science 2017
578	CNRVC070123		1997	Algeria	ERR7139725		Benamrouche et al. Emerg Infect Dis 2022
579	CNRVC070162		1997	Algeria	ERR7139726		Benamrouche et al. Emerg Infect Dis 2022
580	F5144		1997	Guinea Bissau	ERR1880762		Weill et al. Science 2017
581	CNRVC960324		1996	Senegal	ERR998719		Weill et al. Science 2017
582	CNRVC960318		1996	Senegal	ERR998717		Weill et al. Science 2017
583	CNRVC960321		1996	Senegal	ERR998718		Weill et al. Science 2017
584	CNRVC960327		1996	Senegal	ERR998720		Weill et al. Science 2017
585	CNRVC950724		1995	Guinea	ERR998677		Weill et al. Science 2017
586	CNRVC950723		1995	Guinea	ERR998676		Weill et al. Science 2017
587	CNRVC960272		1996	Senegal	ERR998710		Weill et al. Science 2017
588	CNRVC950730		1995	Liberia	ERR998679		Weill et al. Science 2017
589	CNRVC950753		1995	Cote d'Ivoire	ERR998682		Weill et al. Science 2017
590	CNRVC940128		1994	Guinea	ERR976539		Weill et al. Science 2017
591	CNRVC950758		1995	Cote d'Ivoire	ERR998685		Weill et al. Science 2017
592	CNRVC140133		1994-1995	Guinea Bissau	ERR976504		Weill et al. Science 2017
593	CNRVC940109		1994	Guinea	ERR976538		Weill et al. Science 2017
594	CNRVC940141		1994	Guinea	ERR976542		Weill et al. Science 2017
595	CNRVC950712		1995	Sierra Leone	ERR998675		Weill et al. Science 2017
596	CNRVC940103		1994	Guinea	ERR976537		Weill et al. Science 2017
597	CNRVC940164		1994	Liberia	ERR998657		Weill et al. Science 2017
598	RKI-ZBS2-CH234		1994	Turkey	ERR1880795		Weill et al. Science 2017
599	CNRVC950699		1995	Guinea	ERR998670		Weill et al. Science 2017
600	CNRVC940142		1994	Liberia	ERR976543		Weill et al. Science 2017
601	CNRVC950728		1995	Liberia	ERR998678		Weill et al. Science 2017
602	CNRVC940165		1994	Liberia	ERR998658		Weill et al. Science 2017
603	CNRVC950756		1995	Cote d'Ivoire	ERR998684		Weill et al. Science 2017
604	CNRVC960223		1996	Liberia	ERR998699		Weill et al. Science 2017
605	CNRVC010042		2001	Cote d'Ivoire	ERR1877647		Weill et al. Science 2017
606	CNRVC010038		2001	Cote d'Ivoire	ERR1877646		Weill et al. Science 2017
607	CNRVC030567		2003	Cote d'Ivoire	ERR1878102		Weill et al. Science 2017
608	CNRVC020404		2002	Cote d'Ivoire	ERR1878089		Weill et al. Science 2017
609	CNRVC030485		2003	Cote d'Ivoire	ERR1878100		Weill et al. Science 2017
610	CNRVC980367		1998	Guinea	ERR976574		Weill et al. Science 2017
611	CNRVC030477		2003	Liberia	ERR1878099		Weill et al. Science 2017
612	CNRVC030475		2003	Liberia	ERR1878098		Weill et al. Science 2017
613	CNRVC020393		2002	Liberia	ERR1878088		Weill et al. Science 2017
614	CNRVC020062		2002	Liberia	ERR1877954		Weill et al. Science 2017
615	CNRVC080496		2006	Cote d'Ivoire	ERR1878571		Weill et al. Science 2017
616	L211		2012	Guinea	ERR386666		Weill et al. Science 2017
617	L237		2012	Guinea	ERR386704		Weill et al. Science 2017
618	L233		2012	Guinea	ERR386658		Weill et al. Science 2017
619	CNRVC120194		2012	Guinea Bissau	ERR1878604		Weill et al. Science 2017
620	CNRVC120195		2012	Guinea Bissau	ERR1878605		Weill et al. Science 2017
621	K6979		2008	Guinea Bissau	ERR1880773		Weill et al. Science 2017
622	K6975		2008	Guinea Bissau	ERR1880772		Weill et al. Science 2017
623	CNRVC040206		2004	Guinea	ERR1878112		Weill et al. Science 2017
624	CNRVC060009		2006	Mali	ERR1878149		Weill et al. Science 2017
625	CNRVC070142		2006	Mauritania	ERR1878558		Weill et al. Science 2017
626	CNRVC070124		2005	Mauritania	ERR1878556		Weill et al. Science 2017
627	CNRVC040257		2004	Sierra Leone	ERR1878115		Weill et al. Science 2017
628	CNRVC040303		2004	Senegal	ERR1878117		Weill et al. Science 2017
629	CNRVC040314		2004	Senegal	ERR1878127		Weill et al. Science 2017
630	CNRVC060010		2005	Mali	ERR1878150		Weill et al. Science 2017
631	CNRVC040203		2004	Sierra Leone	ERR1878111		Weill et al. Science 2017
632	CNRVC070144		2005	Mauritania	ERR1878559		Weill et al. Science 2017
633	CNRVC070136		2006	Mauritania	ERR1878557		Weill et al. Science 2017
634	CNRVC960250		1996	Mali	ERR998704		Weill et al. Science 2017
635	CNRVC950707		1995	Mali	ERR998673		Weill et al. Science 2017
636	CNRVC950708		1995	Mali	ERR998674		Weill et al. Science 2017
637	CNRVC950755		1995	Cote d'Ivoire	ERR998683		Weill et al. Science 2017
638	CNRVC950806		1995	Burkina Faso	ERR998688		Weill et al. Science 2017
639	CNRVC950801		1995	Burkina Faso	ERR998687		Weill et al. Science 2017
640	CNRVC960003		1996	Niger	ERR998689		Weill et al. Science 2017
641	CNRVC950759		1995	Niger	ERR998686		Weill et al. Science 2017
642	CNRVC970147		1997	Benin	ERR998749		Weill et al. Science 2017
643	CNRVC970152		1997	Benin	ERR998750		Weill et al. Science 2017
644	CNRVC970019		1997	Cameroon	ERR998726		Weill et al. Science 2017
645	CNRVC980022		1997	Cameroon	ERR976555		Weill et al. Science 2017
646	CNRVC980021		1997	Cameroon	ERR976554		Weill et al. Science 2017
647	CNRVC970123		1997	Central African Republic	ERR998742		Weill et al. Science 2017
648	CNRVC970125		1997	Central African Republic	ERR998743		Weill et al. Science 2017
649	CNRVC970112		1997	Central African Republic	ERR998740		Weill et al. Science 2017
650	CNRVC970110		1997	Central African Republic	ERR998739		Weill et al. Science 2017
651	CNRVC960243		1996	Chad	ERR998702		Weill et al. Science 2017
652	F4169		1997	Nigeria	ERR1879656		Weill et al. Science 2017
653	CNRVC960252		1996	Nigeria	ERR998705		Weill et al. Science 2017
654	CNRVC980396		1998	Cameroon	ERR976577		Weill et al. Science 2017
655	CNRVC980374		1998	Chad	ERR1879638		Weill et al. Science 2017
656	CNRVC980398		1998	Cameroon	ERR976579		Weill et al. Science 2017
657	CNRVC980397		1998	Cameroon	ERR976578		Weill et al. Science 2017
658	CNRVC980395		1998	Cameroon	ERR976576		Weill et al. Science 2017
659	CNRVC960271		1996	Nigeria	ERR998709		Weill et al. Science 2017
660	CNRVC960258		1996	Nigeria	ERR998707		Weill et al. Science 2017
661	CNRVC960254		1996	Nigeria	ERR998706		Weill et al. Science 2017
662	CNRVC960028		1996	Nigeria	ERR998692		Weill et al. Science 2017
663	CNRVC970014		1997	Cameroon	ERR998725		Weill et al. Science 2017
664	CNRVC960293		1996	Cameroon	ERR998712		Weill et al. Science 2017
665	CNRVC960246		1996	Cameroon	ERR998703		Weill et al. Science 2017
666	CNRVC960265		1996	Chad	ERR998708		Weill et al. Science 2017
667	CNRVC960273		1996	Chad	ERR998711		Weill et al. Science 2017
668	CNRVC960228		1996	Chad	ERR998700		Weill et al. Science 2017
669	CNRVC960234		1996	Chad	ERR998701		Weill et al. Science 2017
670	CNRVC980360		1998	Burkina Faso	ERR976573		Weill et al. Science 2017
671	CNRVC980359		1998	Burkina Faso	ERR976572		Weill et al. Science 2017
672	CNRVC000005		1999	Niger	ERR1877637		Weill et al. Science 2017
673	CNRVC010023		2000	Cameroon	ERR1877645		Weill et al. Science 2017
674	CNRVC000323		2000	Cameroon	ERR1877643		Weill et al. Science 2017
675	CNRVC990234		1999	Burkina Faso	ERR1879646		Weill et al. Science 2017
676	CNRVC010108		2001	Togo	ERR1877944		Weill et al. Science 2017
677	CNRVC010206		2001	Burkina Faso	ERR1877949		Weill et al. Science 2017
678	CNRVC010205		2001	Burkina Faso	ERR1877948		Weill et al. Science 2017
679	CNRVC040210		2004	Niger	ERR1878114		Weill et al. Science 2017
680	CNRVC050323		2005	Nigeria	ERR1878146		Weill et al. Science 2017
681	CNRVC050334		2005	Nigeria	ERR1878147		Weill et al. Science 2017
682	CNRVC010221		2001	Cameroon	ERR1877950		Weill et al. Science 2017
683	CNRVC010123		2001	Chad	ERR1877946		Weill et al. Science 2017
684	CNRVC010203		2001	Chad	ERR1877947		Weill et al. Science 2017
685	CNRVC010120		2001	Chad	ERR1877945		Weill et al. Science 2017
686	CNRVC050073		2005	Equatorial Guinea	ERR1878131		Weill et al. Science 2017
687	CNRVC050060		2005	Equatorial Guinea	ERR1878130		Weill et al. Science 2017
688	CNRVC070011		2007	Republic of the Congo	ERR1878549		Weill et al. Science 2017
689	CNRVC070012		2007	Republic of the Congo	ERR1878550		Weill et al. Science 2017
690	CNRVC050008		2005	Cameroon	ERR1878128		Weill et al. Science 2017
691	CNRVC040110		2004	Cameroon	ERR1878108		Weill et al. Science 2017
692	CNRVC050011		2005	Cameroon	ERR1878129		Weill et al. Science 2017
693	CNRVC040082		2002	Cameroon	ERR1878107		Weill et al. Science 2017
694	CNRVC040061		2004	Cameroon	ERR1878105		Weill et al. Science 2017
695	CNRVC040074		2001	Cameroon	ERR1878106		Weill et al. Science 2017
696	CNRVC080764		2008	Cameroon	ERR1878574		Weill et al. Science 2017
697	CNRVC080762		2008	Cameroon	ERR1878573		Weill et al. Science 2017
698	CNRVC060111		2006	Cameroon	ERR1878152		Weill et al. Science 2017
699	CNRVC030084		2003	Benin	ERR1878092		Weill et al. Science 2017
700	CNRVC020367		2002	Benin	ERR1877957		Weill et al. Science 2017
701	CNRVC020361		2002	Benin	ERR1877956		Weill et al. Science 2017
702	CNRVC030082		2003	Benin	ERR1878091		Weill et al. Science 2017
703	CNRVC040127		2004	Benin	ERR1878109		Weill et al. Science 2017
704	CNRVC040209		2004	Niger	ERR1878113		Weill et al. Science 2017
705	K0108		2003	Mali	ERR1880771		Weill et al. Science 2017
706	K0107		2003	Mali	ERR1880770		Weill et al. Science 2017
707	CNRVC040132		2004	Benin	ERR1878110		Weill et al. Science 2017
708	CNRVC060273		2006	Niger	ERR1878545		Weill et al. Science 2017
709	CNRVC070164		2007	Benin	ERR1878561		Weill et al. Science 2017
710	CNRVC080497		2006	Cote d'Ivoire	ERR1878572		Weill et al. Science 2017
711	CNRVC050139		2005	Benin	ERR1878133		Weill et al. Science 2017
712	CNRVC050140		2005	Benin	ERR1878134		Weill et al. Science 2017
713	CNRVC070334		2005	Burkina Faso	ERR1878563		Weill et al. Science 2017
714	CNRVC070316		2005	Burkina Faso	ERR1878562		Weill et al. Science 2017
715	CNRVC060272		2006	Niger	ERR1878544		Weill et al. Science 2017
716	CNRVC060280		2006	Nigeria	ERR1878547		Weill et al. Science 2017
717	CNRVC060279		2006	Nigeria	ERR1878546		Weill et al. Science 2017
718	CNRVC080124		2008	Niger	ERR1878566		Weill et al. Science 2017
719	CNRVC080122		2008	Niger	ERR1878565		Weill et al. Science 2017
720	CNRVC100183		2010	Benin	ERR1878587		Weill et al. Science 2017
721	712-11		2011	Ghana	ERR1024518		Weill et al. Science 2017
722	CNRVC100176		2010	Benin	ERR1878586		Weill et al. Science 2017
723	L400		2011	Togo	ERR572840		Weill et al. Science 2017
724	L387		2010	Togo	ERR572571		Weill et al. Science 2017
725	L388		2010	Togo	ERR572572		Weill et al. Science 2017
726	L390		2010	Togo	ERR572574		Weill et al. Science 2017
727	L399		2011	Togo	ERR572582		Weill et al. Science 2017
728	THSTI_D31153		1998	India	ERR1880812		Weill et al. Science 2017
729	THSTI_AM305		1997	India	ERR1880801		Weill et al. Science 2017
730	F5333		1998	Tanzania	ERR1880767		Weill et al. Science 2017
731	F5332		1998	Tanzania	ERR1880766		Weill et al. Science 2017
732	CNRVC150243		1998	Kenya	ERR1879540		Weill et al. Science 2017
733	CNRVC980194		1998	Rwanda	ERR976566		Weill et al. Science 2017
734	CNRVC980195		1998	Rwanda	ERR976567		Weill et al. Science 2017
735	CNRVC990015		1999	Uganda	ERR976584		Weill et al. Science 2017
736	CNRVC000043		2000	Uganda	ERR1877638		Weill et al. Science 2017
737	CNRVC000044		2000	Uganda	ERR1877639		Weill et al. Science 2017
738	CNRVC980081		1998	Tanzania	ERR976564		Weill et al. Science 2017
739	CNRVC980080		1998	Tanzania	ERR976563		Weill et al. Science 2017
740	CNRVC980029		1998	Comoros	ERR976558		Weill et al. Science 2017
741	CNRVC980023		1998	Comoros	ERR976556		Weill et al. Science 2017
742	CNRVC980026		1998	Comoros	ERR976557		Weill et al. Science 2017
743	CNRVC000065		2000	Madagascar	ERR976596		Weill et al. Science 2017
744	CNRVC000064		2000	Madagascar	ERR976595		Weill et al. Science 2017
745	CNRVC010055		2001	Madagascar	ERR1877940		Weill et al. Science 2017
746	CNRVC010008		2001	Comoros	ERR1877644		Weill et al. Science 2017
747	CNRVC010051		2000	Madagascar	ERR1877939		Weill et al. Science 2017
748	CNRVC990078		1999	Madagascar	ERR976588		Weill et al. Science 2017
749	CNRVC010045		2001	Comoros	ERR1877648		Weill et al. Science 2017
750	CNRVC000055		1999	Madagascar	ERR976589		Weill et al. Science 2017
751	CNRVC000056		1999	Madagascar	ERR976590		Weill et al. Science 2017
752	CNRVC000085		2000	Comoros	ERR1877640		Weill et al. Science 2017
753	CNRVC000062		2000	Madagascar	ERR976594		Weill et al. Science 2017
754	CNRVC000059		2000	Madagascar	ERR976592		Weill et al. Science 2017
755	CNRVC000060		2000	Madagascar	ERR976593		Weill et al. Science 2017
756	CNRVC000058		2000	Madagascar	ERR976591		Weill et al. Science 2017
757	CNRVC980384		1998	Sudan	ERR976575		Weill et al. Science 2017
758	CNRVC980356		1998	Sudan	ERR976571		Weill et al. Science 2017
759	CNRVC150212		1998	Tanzania	ERR1879386		Weill et al. Science 2017
760	CNRVC150240		1998	Kenya	ERR1879539		Weill et al. Science 2017
761	CNRVC020003		2002	Comoros	ERR1877953		Weill et al. Science 2017
762	CNRVC030593		2003	Comoros	ERR1878103		Weill et al. Science 2017
763	CNRVC030594		2003	Comoros	ERR1878104		Weill et al. Science 2017
764	6197		2007	Kenya	ERR019292		Mutreja et al. Nature 2011
765	6191		2005	Kenya	ERR019288		Mutreja et al. Nature 2011
766	6201		2007	Kenya	ERR019291		Mutreja et al. Nature 2011
767	6193		2005	Kenya	ERR019296		Mutreja et al. Nature 2011
768	6194		2007	Kenya	ERR019295		Mutreja et al. Nature 2011
769	6212		2007	Kenya	ERR019289		Mutreja et al. Nature 2011
770	6214		2007	Kenya	ERR019287		Mutreja et al. Nature 2011
771	6210		2007	Kenya	ERR019290		Mutreja et al. Nature 2011
772	6215		2005	Kenya	ERR019297		Mutreja et al. Nature 2011
773	KNC147		2010	Kenya	ERR117588		Kiiru et al. Plos One 2013
774	KNC145		2010	Kenya	ERR117571		Kiiru et al. Plos One 2013
775	KNC151		2010	Kenya	ERR117573		Kiiru et al. Plos One 2013
776	Tanz_56		2012	Tanzania	ERS2318703		Kachwamba et al. BMC Infect Dis 2017
777	Tanz_58		2011	Tanzania	ERS2318704		Kachwamba et al. BMC Infect Dis 2017
778	KNC1888		2007	Kenya	ERR117593		Kiiru et al. Plos One 2013
779	VE3		2010	Kenya	ERR037741		Kiiru et al. Plos One 2013
780	KNC155		2010	Kenya	ERR117597		Kiiru et al. Plos One 2013
781	KNC8885		2010	Kenya	ERR117595		Kiiru et al. Plos One 2013
782	KNC158		2010	Kenya	ERR117583		Kiiru et al. Plos One 2013
783	KNC156		2009	Kenya	ERR117594		Kiiru et al. Plos One 2013
784	KNC157		2009	Kenya	ERR117592		Kiiru et al. Plos One 2013
785	VE1		2010	Kenya	ERR037738		Kiiru et al. Plos One 2013
786	KNC8889		2010	Kenya	ERR117581		Kiiru et al. Plos One 2013
787	KNC8880		2010	Kenya	ERR117578		Kiiru et al. Plos One 2013
788	VE2		2010	Kenya	ERR037739		Kiiru et al. Plos One 2013
789	KNEXXH		2009	Kenya	ERR117556		Kiiru et al. Plos One 2013
790	KNEXC		2009	Kenya	ERR117555		Kiiru et al. Plos One 2013
791	CNRVC980004		1998	Uganda	ERR976552		Weill et al. Science 2017
792	CNRVC980005		1998	Uganda	ERR976553		Weill et al. Science 2017
793	CNRVC000212		2000	Rwanda	ERR1877642		Weill et al. Science 2017
794	CNRVC000209		2000	Rwanda	ERR1877641		Weill et al. Science 2017
795	CNRVC050077		2005	Democratic Republic of the Congo	ERR1878132		Weill et al. Science 2017
796	CNRVC030032		2003	Democratic Republic of the Congo	ERR1878090		Weill et al. Science 2017
797	CNRVC030469		2003	Democratic Republic of the Congo	ERR1878097		Weill et al. Science 2017
798	CNRVC040299		2004	Democratic Republic of the Congo	ERR1878116		Weill et al. Science 2017
799	CNRVC070067		2007	South Sudan	ERR1878554		Weill et al. Science 2017
800	CNRVC070066		2007	South Sudan	ERR1878553		Weill et al. Science 2017
801	KNC8678		2009	Kenya	ERR114416		Kiiru et al. Plos One 2013
802	KNC11		2010	Kenya	ERR117586		Kiiru et al. Plos One 2013
803	KNE11B		2010	Kenya	ERR117484		Kiiru et al. Plos One 2013
804	KNE3G		2010	Kenya	ERR117490		Kiiru et al. Plos One 2013
805	KNE3C		2010	Kenya	ERR117473		Kiiru et al. Plos One 2013
806	KNC8673		2009	Kenya	ERR114415		Kiiru et al. Plos One 2013
807	KNC56		2010	Kenya	ERR117577		Kiiru et al. Plos One 2013
808	KNC1509		2009	Kenya	ERR117613		Kiiru et al. Plos One 2013
809	KNC8675		2009	Kenya	ERR117610		Kiiru et al. Plos One 2013
810	KNC8572		2009	Kenya	ERR117612		Kiiru et al. Plos One 2013
811	KNC8679		2008	Kenya	ERR117606		Kiiru et al. Plos One 2013
812	KNC206		2009	Kenya	ERR117604		Kiiru et al. Plos One 2013
813	7687		2009	Kenya	ERR028074		Mutreja et al. Nature 2011
814	7684		2009	Kenya	ERR028068		Mutreja et al. Nature 2011
815	7682		2009	Kenya	ERR028066		Mutreja et al. Nature 2011
816	7686		2009	Kenya	ERR028075		Mutreja et al. Nature 2011
817	7685		2009	Kenya	ERR028076		Mutreja et al. Nature 2011
818	KNC8669		2010	Kenya	ERR117599		Kiiru et al. Plos One 2013
819	4621STDY6714774		2012	Kenya	ERS1572809		Weill et al. Nature 2019
820	4621STDY6714778		2010	Kenya	ERS1572813		Weill et al. Nature 2019
821	4621STDY6714763		2012	Kenya	ERS1572798		Weill et al. Nature 2019
822	4621STDY6714768		2012	Kenya	ERS1572803		Weill et al. Nature 2019
823	CNRVC060119		2006	Kenya	ERR1878153		Weill et al. Science 2017
824	CNRVC070020		2007	Djibouti	ERR1878551		Weill et al. Science 2017
825	CNRVC060120		2006	Kenya	ERR1878154		Weill et al. Science 2017
826	A481		2007	Djibouti	ERR018175		Mutreja et al. Nature 2011
827	A483		2007	Djibouti	ERR018172		Mutreja et al. Nature 2011
828	A482		2007	Djibouti	ERR018174		Mutreja et al. Nature 2011
829	KNE168		2010	Kenya	ERR117569		Kiiru et al. Plos One 2013
830	KNE170		2010	Kenya	ERR117485		Kiiru et al. Plos One 2013
831	KNC161		2010	Kenya	ERR117590		Kiiru et al. Plos One 2013
832	KNC233		2009	Kenya	ERR117605		Kiiru et al. Plos One 2013
833	KNC207		2009	Kenya	ERR117609		Kiiru et al. Plos One 2013
834	KNC133		2007	Kenya	ERR117579		Kiiru et al. Plos One 2013
835	KNC135		2009	Kenya	ERR117572		Kiiru et al. Plos One 2013
836	KNC1420		2009	Kenya	ERR117607		Kiiru et al. Plos One 2013
837	KNE134B		2009	Kenya	ERR117482		Kiiru et al. Plos One 2013
838	KNE134		2009	Kenya	ERR117480		Kiiru et al. Plos One 2013
839	CNRVC980324		1998	Rwanda	ERR976569		Weill et al. Science 2017
840	CNRVC010062		2001	Burundi	ERR1877942		Weill et al. Science 2017
841	CNRVC010061		2001	Burundi	ERR1877941		Weill et al. Science 2017
842	CNRVC010254		2001	Democratic Republic of the Congo	ERR1877952		Weill et al. Science 2017
843	CNRVC060153		2006	Democratic Republic of the Congo	ERR1878155		Weill et al. Science 2017
844	CNRVC050284		2005	Democratic Republic of the Congo	ERR1878136		Weill et al. Science 2017
845	L284		2008	Democratic Republic of the Congo	ERR572757		Weill et al. Science 2017
846	CNRVC080383		2008	South Sudan	ERR1878569		Weill et al. Science 2017
847	Tanz_60		2012	Tanzania	ERS2318705		Kachwamba et al. BMC Infect Dis 2017
848	3		2009	Democratic Republic of the Congo	ERR386690		Weill et al. Science 2017
849	217		2009	Democratic Republic of the Congo	ERR386672		Weill et al. Science 2017
850	L78		2009	Democratic Republic of the Congo	ERR572538		Weill et al. Science 2017
851	4784		2009	Tanzania	ERR025370		Mutreja et al. Nature 2011
852	L377		2013	Democratic Republic of the Congo	ERR572836		Weill et al. Science 2017
853	L363		2013	Democratic Republic of the Congo	ERR572559		Weill et al. Science 2017
854	CTMA-1439		2015	Democratic Republic of the Congo	ERR3269029		Irenge et al. PLoS Negl Trop Dis 2020
855	CTMA-1420		2015	Democratic Republic of the Congo	ERR3269010		Irenge et al. PLoS Negl Trop Dis 2020
856	CNRVC150071		2015	Democratic Republic of the Congo	ERR2265651		Weill et al. Nature 2019
857	CNRVC150056		2015	Democratic Republic of the Congo	ERR2265650		Weill et al. Nature 2019
858	CNRVC160460		2016	Democratic Republic of the Congo	ERR6614159		Hounmanou et al. Emerg Infect Dis 2023
859	Tanz_100_1		2015	Tanzania	ERS2318718		Kachwamba et al. BMC Infect Dis 2017
860	Tanz_78		2015	Tanzania	ERS2318712		Kachwamba et al. BMC Infect Dis 2017
861	CNRVC160448		2016	Democratic Republic of the Congo	ERR6613988		Hounmanou et al. Emerg Infect Dis 2023
862	CNRVC150256		2015	Democratic Republic of the Congo	ERR2265661		Weill et al. Nature 2019
863	CTMA-1449		2016	Democratic Republic of the Congo	ERR3269038		Irenge et al. PLoS Negl Trop Dis 2020
864	CNRVC170311		2017	Democratic Republic of the Congo	ERR6614190		Hounmanou et al. Emerg Infect Dis 2023
865	CNRVC170306		2017	Democratic Republic of the Congo	ERR6614163		Hounmanou et al. Emerg Infect Dis 2023
866	CNRVC170307		2017	Democratic Republic of the Congo	ERR6614164		Hounmanou et al. Emerg Infect Dis 2023
867	CNRVC170309		2017	Democratic Republic of the Congo	ERR6614166		Hounmanou et al. Emerg Infect Dis 2023
868	CNRVC180010		2018	Democratic Republic of the Congo	ERR6614196		Hounmanou et al. Emerg Infect Dis 2023
869	CNRVC180044		2018	Democratic Republic of the Congo	ERR6614564		Hounmanou et al. Emerg Infect Dis 2023
870	CNRVC180042		2018	Democratic Republic of the Congo	ERR6614562		Hounmanou et al. Emerg Infect Dis 2023
871	CNRVC170312		2017	Democratic Republic of the Congo	ERR6614191		Hounmanou et al. Emerg Infect Dis 2023
872	CNRVC210067		2020	Democratic Republic of the Congo	ERR6614597		Hounmanou et al. Emerg Infect Dis 2023
873	CNRVC210009		2020	Democratic Republic of the Congo	ERR6614576		Hounmanou et al. Emerg Infect Dis 2023
874	CNRVC210063		2020	Democratic Republic of the Congo	ERR6614594		Hounmanou et al. Emerg Infect Dis 2023
875	CNRVC210055		2020	Democratic Republic of the Congo	ERR6614593		Hounmanou et al. Emerg Infect Dis 2023
876	CNRVC210004		2019	Democratic Republic of the Congo	ERR6614569		Hounmanou et al. Emerg Infect Dis 2023
877	CNRVC210065		2020	Democratic Republic of the Congo	ERR6614595		Hounmanou et al. Emerg Infect Dis 2023
878	L342		2001	Democratic Republic of the Congo	ERR572810		Weill et al. Science 2017
879	CNRVC010243		2001	Democratic Republic of the Congo	ERR1877951		Weill et al. Science 2017
880	CNRVC020284		2002	Democratic Republic of the Congo	ERR1877955		Weill et al. Science 2017
881	CNRVC030293		2003	Democratic Republic of the Congo	ERR1878093		Weill et al. Science 2017
882	259_1		2004	Zambia	ERR164773		Weill et al. Science 2017
883	204_12		2003	Zambia	ERR044795		Weill et al. Science 2017
884	169_12		2003	Zambia	ERR164765		Weill et al. Science 2017
885	329_1		2004	Zambia	ERR164768		Weill et al. Science 2017
886	218_2		2003	Zambia	ERR164766		Weill et al. Science 2017
887	CP1041		2004	Zambia	SRR227309		Katz et al. mBio 2013
888	CP1040		2004	Zambia	SRR227307		Unpublished (EBI-ENA)
889	336_1		2004	Zambia	ERR164776		Weill et al. Science 2017
890	CNRVC030519		2002	Democratic Republic of the Congo	ERR1878101		Weill et al. Science 2017
891	CNRVC070045		2007	Democratic Republic of the Congo	ERR1878552		Weill et al. Science 2017
892	CNRVC060003		2006	Democratic Republic of the Congo	ERR1878148		Weill et al. Science 2017
893	2		2009	Democratic Republic of the Congo	ERR386683		Weill et al. Science 2017
894	CNRVC080370		2008	Democratic Republic of the Congo	ERR1878568		Weill et al. Science 2017
895	CNRVC080133		2008	Democratic Republic of the Congo	ERR1878567		Weill et al. Science 2017
896	CNRVC100062		2010	Zambia	ERR1878582		Weill et al. Science 2017
897	CNRVC100057		2010	Zambia	ERR1878581		Weill et al. Science 2017
898	CNRVC070530		2007	Democratic Republic of the Congo	ERR1878564		Weill et al. Science 2017
899	L283		2008	Democratic Republic of the Congo	ERR572756		Weill et al. Science 2017
900	L354		2011	Democratic Republic of the Congo	ERR572821		Weill et al. Science 2017
901	L268		2012	Zambia	ERR386661		Weill et al. Science 2017
902	L254		2012	Zambia	ERR386663		Weill et al. Science 2017
903	L273		2012	Zambia	ERR386656		Weill et al. Science 2017
904	Tanz_65		2015	Tanzania	ERS2318708		Kachwamba et al. BMC Infect Dis 2017
905	Tanz_20		2015	Tanzania	ERS2318689		Kachwamba et al. BMC Infect Dis 2017
906	CNRVC140013		2014	Democratic Republic of the Congo	ERR1878608		Weill et al. Science 2017
907	L372		2013	Democratic Republic of the Congo	ERR572563		Weill et al. Science 2017
908	CNRVC140012		2014	Democratic Republic of the Congo	ERR1878607		Weill et al. Science 2017
909	L1		2009	Democratic Republic of the Congo	ERR572514		Weill et al. Science 2017
910	726		2009	Democratic Republic of the Congo	ERR386698		Weill et al. Science 2017
911	622		2009	Democratic Republic of the Congo	ERR386629		Weill et al. Science 2017
912	CNRVC140069		2014	South Sudan	ERR2265645		Weill et al. Nature 2019
913	CNRVC140077		2014	South Sudan	ERR2265647		Weill et al. Nature 2019
914	CNRVC140054		2014	South Sudan	ERR2265591		Weill et al. Nature 2019
915	CNRVC140072		2014	South Sudan	ERR2265646		Weill et al. Nature 2019
916	CNRVC150141		2015	South Sudan	ERR2265653		Weill et al. Nature 2019
917	CNRVC150165		2015	South Sudan	ERR2265654		Weill et al. Nature 2019
918	CNRVC140079		2014	South Sudan	ERR2265648		Weill et al. Nature 2019
919	CNRVC160462		2016	South Sudan	ERR2265668		Weill et al. Nature 2019
920	CNRVC160461		2016	South Sudan	ERR2265667		Weill et al. Nature 2019
921	CNRVC170165		2017	South Sudan	ERR2265673		Weill et al. Nature 2019
922	CNRVC170164		2017	South Sudan	ERR2265672		Weill et al. Nature 2019
923	CNRVC170161		2017	South Sudan	ERR2265671		Weill et al. Nature 2019
924	CNRVC170160		2017	South Sudan	ERR2265670		Weill et al. Nature 2019
925	CNRVC170159		2017	South Sudan	ERR2265669		Weill et al. Nature 2019
926	L204		2012	Democratic Republic of the Congo	ERR386711		Weill et al. Science 2017
927	L310		2011	Democratic Republic of the Congo	ERR572781		Weill et al. Science 2017
928	L184		2012	Democratic Republic of the Congo	ERR572548		Weill et al. Science 2017
929	L193		2012	Democratic Republic of the Congo	ERR386712		Weill et al. Science 2017
930	L174		2012	Democratic Republic of the Congo	ERR386688		Weill et al. Science 2017
931	CNRVC110266		2011	Central African Republic	ERR1878602		Weill et al. Science 2017
932	CNRVC110272		2011	Central African Republic	ERR1878603		Weill et al. Science 2017
933	L201		2012	Democratic Republic of the Congo	ERR386647		Weill et al. Science 2017
934	L198		2012	Democratic Republic of the Congo	ERR386695		Weill et al. Science 2017
935	L300		2011	Democratic Republic of the Congo	ERR572772		Weill et al. Science 2017
936	L339		2012	Democratic Republic of the Congo	ERR572807		Weill et al. Science 2017
937	L384		2013	Democratic Republic of the Congo	ERR572837		Weill et al. Science 2017
938	CTMA-1410		2015	Democratic Republic of the Congo	ERR3269000		Irenge et al. PLoS Negl Trop Dis 2020
939	CTMA-1408		2015	Democratic Republic of the Congo	ERR3268998		Irenge et al. PLoS Negl Trop Dis 2020
940	CTMA-1442		2016	Democratic Republic of the Congo	ERR3269031		Irenge et al. PLoS Negl Trop Dis 2020
941	CTMA-1421		2015	Democratic Republic of the Congo	ERR3269011		Irenge et al. PLoS Negl Trop Dis 2020
942	CTMA-1478		2017	Democratic Republic of the Congo	ERR3269064		Irenge et al. PLoS Negl Trop Dis 2020
943	CTMA-1425		2016	Democratic Republic of the Congo	ERR3269015		Irenge et al. PLoS Negl Trop Dis 2020
944	CNRVC160427		2016	Democratic Republic of the Congo	ERR3890505		Breurec et al. Emerg Infect Dis 2021
945	CNRVC160426		2016	Democratic Republic of the Congo	ERR3891239		Breurec et al. Emerg Infect Dis 2021
946	CNRVC160429		2016	Democratic Republic of the Congo	ERR3890506		Breurec et al. Emerg Infect Dis 2021
947	CNRVC160431		2016	Democratic Republic of the Congo	ERR3890507		Breurec et al. Emerg Infect Dis 2021
948	CNRVC190054		2016	Central African Republic	ERR3890517		Breurec et al. Emerg Infect Dis 2021
949	CNRVC160163		2016	Central African Republic	ERR3891235		Breurec et al. Emerg Infect Dis 2021
950	CNRVC160164		2016	Central African Republic	ERR3891236		Breurec et al. Emerg Infect Dis 2021
951	THSTI_AM232		1996	India	ERR1880800		Weill et al. Science 2017
952	CNRVC960215		1996	India	ERR1879597		Weill et al. Science 2017
953	CNRVC990298		1999	Afghanistan	ERR1879648		Weill et al. Science 2017
954	CNRVC990299		1999	Afghanistan	ERR1879649		Weill et al. Science 2017
955	2001/388		2001	Iran	ERR13716758		This study
956	2001/397		2001	Iran	ERR13716759		This study
957	PRL64		1992	India	ERR018195		Mutreja et al. Nature 2011
958	THSTI_C18932		1997	India	ERR1880802		Weill et al. Science 2017
959	CNRVC970077		1997	India	ERR1879637		Weill et al. Science 2017
960	THSTI_E12067		1999	India	ERR1880813		Weill et al. Science 2017
961	THSTI_CRC198		2000	India	ERR1880810		Weill et al. Science 2017
962	THSTI_CRC155		2000	India	ERR1880809		Weill et al. Science 2017
963	THSTI_H11801		2002	India	ERR1880817		Weill et al. Science 2017
964	THSTI_I17260		2003	India	ERR1880820		Weill et al. Science 2017
965	THSTI_RC12		2001	India	ERR1880836		Weill et al. Science 2017
966	THSTI_J4770		2004	India	ERR1880830		Weill et al. Science 2017
967	THSTI_J16173		2004	India	ERR1880829		Weill et al. Science 2017
968	MBRN14		2004	India	ERR018130		Mutreja et al. Nature 2011
969	4322		2004	India	ERR019881		Mutreja et al. Nature 2011
970	4339		2004	India	ERR025361		Mutreja et al. Nature 2011
971	4656		2006	India	ERR018112		Mutreja et al. Nature 2011
972	4646		2007	India	ERR025372		Mutreja et al. Nature 2011
973	MAB008		2006	Bangladesh	DRR335698		Monir et al. Microbiol Spectr 2022
974	MAB006		2005	Bangladesh	DRR335696		Monir et al. Microbiol Spectr 2022
975	MAB004		2005	Bangladesh	DRR335694		Monir et al. Microbiol Spectr 2022
976	4488		2006	India	ERR025369		Mutreja et al. Nature 2011
977	4551		2007	India	ERR025357		Mutreja et al. Nature 2011
978	4552		2007	India	ERR025368		Mutreja et al. Nature 2011
979	4593		2007	India	ERR025359		Mutreja et al. Nature 2011
980	THSTI_IDH0002		2007	India	ERR1880821		Weill et al. Science 2017
981	4605		2007	India	ERR018111		Mutreja et al. Nature 2011
982	CP1042		2010	Thailand	SRR227324		Katz et al. mBio 2013
983	AHV1003-CDC		2010	China	ERR576974		Didelot et al. PLoS Genet 2015
984	2255-CDC		2008	China	ERR579075		Didelot et al. PLoS Genet 2015
985	4122		2007	Vietnam	ERR019885		Mutreja et al. Nature 2011
986	4623		2007	India	ERR025358		Mutreja et al. Nature 2011
987	4536		2007	India	ERR025375		Mutreja et al. Nature 2011
988	4585		2007	India	ERR025366		Mutreja et al. Nature 2011
989	THSTI_IDH00136		2007	India	ERR1880822		Weill et al. Science 2017
990	4600		2007	India	ERR025371		Mutreja et al. Nature 2011
991	CNRVC080397		2008	India	ERR1878570		Weill et al. Science 2017
992	THSTI_IDH02367		2009	India	ERR1880826		Weill et al. Science 2017
993	7772		2009	India	ERR351208		Abd El Ghany et al. PLoS Negl Trop Dis 2014
994	7994		2009	India	ERR351210		Abd El Ghany et al. PLoS Negl Trop Dis 2014
995	5286		2009	India	ERR351188		Abd El Ghany et al. PLoS Negl Trop Dis 2014
996	THSTI_IDH00563		2008	India	ERR1880823		Weill et al. Science 2017
997	THSTI_27071		2011	India	ERR2269926		Weill et al. Nature 2019
998	THSTI_31698		2012	India	ERR2269927		Weill et al. Nature 2019
999	VC-22		2010	Nepal	SRR308725		Hendriksen et al. mBio 2011
1000	VC-16		2010	Nepal	SRR308717		Hendriksen et al. mBio 2011
1001	VC-20		2010	Nepal	SRR308723		Hendriksen et al. mBio 2011
1002	VC-2		2010	Nepal	SRR308690		Hendriksen et al. mBio 2011
1003	VC-7		2010	Nepal	SRR308704		Hendriksen et al. mBio 2011
1004	VC-10		2010	Nepal	SRR308707		Hendriksen et al. mBio 2011
1005	VC-21		2010	Nepal	SRR308724		Hendriksen et al. mBio 2011
1006	VC-13		2010	Nepal	SRR308713		Hendriksen et al. mBio 2011
1007	VC-12		2010	Nepal	SRR308709		Hendriksen et al. mBio 2011
1008	VC-5		2010	Nepal	SRR308693		Hendriksen et al. mBio 2011
1009	VC-17		2010	Nepal	SRR308720		Hendriksen et al. mBio 2011
1010	VC-4		2010	Nepal	SRR308692		Hendriksen et al. mBio 2011
1011	VC-3		2010	Nepal	SRR308691		Hendriksen et al. mBio 2011
1012	VC-1		2010	Nepal	SRR308665		Hendriksen et al. mBio 2011
1013	VC-8		2010	Nepal	SRR308705		Hendriksen et al. mBio 2011
1014	VC-11		2010	Nepal	SRR308708		Hendriksen et al. mBio 2011
1015	VC-9		2010	Nepal	SRR308706		Hendriksen et al. mBio 2011
1016	BGD005		2007	Bangladesh	DRR335608		Monir et al. Microbiol Spectr 2022
1017	EM1626		2011	Bangladesh	SRR491153		Unpublished (EBI-ENA)
1018	BGD105		2009	Bangladesh	DRR189277		Morita et al. mBio 2020
1019	BGD104		2009	Bangladesh	DRR189276		Morita et al. mBio 2020
1020	HCIS-036B		2013	Bangladesh	DRX179774		Morita et al. mBio 2020
1021	BGD133		2015	Bangladesh	DRR189296		Morita et al. mBio 2020
1022	IDH-07956		2015	India	DRX179796		Morita et al. mBio 2020
1023	PCS-0023		2010	Bangladesh	DRX179809		Morita et al. mBio 2020
1024	HCIS-055B		2013	Bangladesh	DRX179777		Morita et al. mBio 2020
1025	HCIS-138A		2014	Bangladesh	DRX179782		Morita et al. mBio 2020
1026	HCIS-101B		2014	Bangladesh	DRX179784		Morita et al. mBio 2020
1027	BGD128		2015	Bangladesh	DRR189293		Morita et al. mBio 2020
1028	BGD130		2015	Bangladesh	DRR189294		Morita et al. mBio 2020
1029	BGD132		2015	Bangladesh	DRR189295		Morita et al. mBio 2020
1030	BGD122		2013	Bangladesh	DRR189290		Morita et al. mBio 2020
1031	BGD120		2012	Bangladesh	DRR189288		Morita et al. mBio 2020
1032	BGD119		2012	Bangladesh	DRR189287		Morita et al. mBio 2020
1033	BGD124		2014	Bangladesh	DRR189291		Morita et al. mBio 2020
1034	BGD138		2016	Bangladesh	DRR189299		Morita et al. mBio 2020
1035	BGD159		2017	Bangladesh	DRR335689		Monir et al. Microbiol Spectr 2022
1036	BGD151		2017	Bangladesh	DRR335681		Monir et al. Microbiol Spectr 2022
1037	BGD148		2016	Bangladesh	DRR189305		Morita et al. mBio 2020
1038	BGD140		2016	Bangladesh	DRR189301		Morita et al. mBio 2020
1039	BGD136		2015	Bangladesh	DRR189297		Morita et al. mBio 2020
1040	BGD139		2016	Bangladesh	DRR189300		Morita et al. mBio 2020
1041	KDCP69		2018	Bangladesh	SRR14297662		Angermeyer et al. mBio 2022
1042	KDCP183		2019	Bangladesh	SRR14297546		Angermeyer et al. mBio 2022
1043	BGD146		2016	Bangladesh	DRR189304		Morita et al. mBio 2020
1044	BGD141		2016	Bangladesh	DRR189302		Morita et al. mBio 2020
1045	BGD152		2017	Bangladesh	DRR335682		Monir et al. Microbiol Spectr 2022
1046	BGD143		2016	Bangladesh	DRR189303		Morita et al. mBio 2020
1047	BGD149		2016	Bangladesh	DRR189306		Morita et al. mBio 2020
1048	BGD157		2017	Bangladesh	DRR335687		Monir et al. Microbiol Spectr 2022
1049	KMCP49		2018	Bangladesh	SRR14297559		Angermeyer et al. mBio 2022
1050	KMCP80		2018	Bangladesh	SRR14297696		Angermeyer et al. mBio 2022
1051	KDCP73		2018	Bangladesh	SRR14297636		Angermeyer et al. mBio 2022
1052	BGD160		2017	Bangladesh	DRR335690		Monir et al. Microbiol Spectr 2022
1053	KDCP68		2018	Bangladesh	SRR14297659		Angermeyer et al. mBio 2022
1054	KDCP81		2018	Bangladesh	SRR14297544		Angermeyer et al. mBio 2022
1055	KDCP90		2018	Bangladesh	SRR14297667		Angermeyer et al. mBio 2022
1056	KDCP74		2018	Bangladesh	SRR14297542		Angermeyer et al. mBio 2022
1057	S9KCH9		2010	Pakistan	ERR051772		Shah et al. Emerg Infect Dis 2015
1058	S7KCH20		2010	Pakistan	ERR051770		Shah et al. Emerg Infect Dis 2015
1059	S4KCH16		2010	Pakistan	ERR051767		Shah et al. Emerg Infect Dis 2015
1060	S2KCH17		2010	Pakistan	ERR051765		Shah et al. Emerg Infect Dis 2015
1061	S5KCH10		2010	Pakistan	ERR051768		Shah et al. Emerg Infect Dis 2015
1062	S23HH18		2010	Pakistan	ERR051786		Shah et al. Emerg Infect Dis 2015
1063	S6KCH7		2010	Pakistan	ERR051769		Shah et al. Emerg Infect Dis 2015
1064	2014/8		2014	Iran	ERR13716771		This study
1065	CNRVC150177		2015	Iraq	ERR2265659		Weill et al. Nature 2019
1066	CNRVC150170		2015	Iraq	ERR2265657		Weill et al. Nature 2019
1067	CNRVC150168		2015	Iraq	ERR2265655		Weill et al. Nature 2019
1068	CNRVC150169		2015	Iraq	ERR2265656		Weill et al. Nature 2019
1069	CNRVC150181		2015	Iraq	ERR2265660		Weill et al. Nature 2019
1070	CNRVC150171		2015	Iraq	ERR2265658		Weill et al. Nature 2019
1071	SRR7062618		2015	Pakistan	SRR7062618		Greig et al. J Clin Microbiol 2018
1072	SRR7062573		2016	Pakistan	SRR7062573		Greig et al. J Clin Microbiol 2018
1073	SRR7062576		2016	Pakistan	SRR7062576		Greig et al. J Clin Microbiol 2018
1074	SRR7062553		2016	Pakistan	SRR7062553		Greig et al. J Clin Microbiol 2018
1075	SRR7062509		2016	Pakistan	SRR7062509		Greig et al. J Clin Microbiol 2018
1076	SRR7062559		2016	Pakistan	SRR7062559		Greig et al. J Clin Microbiol 2018
1077	SRR7062525		2017	Pakistan	SRR7062525		Greig et al. J Clin Microbiol 2018
1078	SRR7062623		2017	Pakistan	SRR7062623		Greig et al. J Clin Microbiol 2018
1079	CNRVC170249	2013/1	2013	Iran	ERR2269836		Weill et al. Nature 2019
1080	2013/4		2013	Iran	ERR13716770		This study
1081	CNRVC170250	2013/2	2013	Iran	ERR2269837		Weill et al. Nature 2019
1082	CNRVC170248	2012/9	2012	Iran	ERR2269835		Weill et al. Nature 2019
1083	2012/10		2012	Iran	ERR13716767		This study
1084	2012/8		2012	Iran	ERR13716768		This study
1085	2013/3		2013	Iran	ERR13716769		This study
1086	SRR7062551		2016	Pakistan	SRR7062551		Greig et al. J Clin Microbiol 2018
1087	SRR7062529		2017	Pakistan	SRR7062529		Greig et al. J Clin Microbiol 2018
1088	SRR7062503		2017	Pakistan	SRR7062503		Greig et al. J Clin Microbiol 2018
1089	SRR7062499		2015	Pakistan	SRR7062499		Greig et al. J Clin Microbiol 2018
1090	CNRVC170252	2015/8	2015	Iran	ERR2269838		Weill et al. Nature 2019
1091	SRR7062636		2015	Pakistan	SRR7062636		Greig et al. J Clin Microbiol 2018
1092	SRR7062620		2015	Pakistan	SRR7062620		Greig et al. J Clin Microbiol 2018
1093	SRR7062617		2015	Pakistan	SRR7062617		Greig et al. J Clin Microbiol 2018
1094	SRR7062495		2015	Pakistan	SRR7062495		Greig et al. J Clin Microbiol 2018
1095	THSTI_CO553		1994	India	ERR1880806		Weill et al. Science 2017
1096	THSTI_AM120		1996	India	ERR1880799		Weill et al. Science 2017
1097	THSTI_CO783		1994	India	ERR1880807		Weill et al. Science 2017
1098	THSTI_CO1089		1995	India	ERR1880803		Weill et al. Science 2017
1099	THSTI_CO908		1995	India	ERR1880808		Weill et al. Science 2017
1100	THSTI_NLC8		1999	India	ERR1880835		Weill et al. Science 2017
1101	THSTI_G27875		2001	India	ERR1880814		Weill et al. Science 2017
1102	THSTI_I16615		2003	India	ERR1880819		Weill et al. Science 2017
1103	THSTI_H12381		2002	India	ERR1880818		Weill et al. Science 2017
1104	THSTI_D16133		1998	India	ERR1880811		Weill et al. Science 2017
1105	4675		2001	Bangladesh	ERR018113		Mutreja et al. Nature 2011
1106	A488_2		2006	Bangladesh	ERR018182		Mutreja et al. Nature 2011
1107	4661		2001	Bangladesh	ERR018116		Mutreja et al. Nature 2011
1108	A487_2		2007	Bangladesh	ERR025395		Mutreja et al. Nature 2011
1109	4663		2001	Bangladesh	ERR018115		Mutreja et al. Nature 2011
1110	4662		2001	Bangladesh	ERR025373		Mutreja et al. Nature 2011
1111	CIRS101		2002	Bangladesh	/	ACVW00000000	Chun et al. Proc Natl Acad Sci USA 2009
1112	4679		1999	Bangladesh	ERR018114		Mutreja et al. Nature 2011
1113	BGD012		2007	Bangladesh	DRR335615		Monir et al. Microbiol Spectr 2022
1114	MAB005		2005	Bangladesh	DRR335695		Monir et al. Microbiol Spectr 2022
1115	MAB010		2007	Bangladesh	DRR335613		Monir et al. Microbiol Spectr 2022
1116	MAB011		2007	Bangladesh	DRR335705		Monir et al. Microbiol Spectr 2022
1117	CNRVC160017		2007	Iraq	ERR2265665		Weill et al. Nature 2019
1118	CNRVC160013		2007	Iraq	ERR2265662		Weill et al. Nature 2019
1119	CNRVC160014		2007	Iraq	ERR2265663		Weill et al. Nature 2019
1120	CNRVC160016		2007	Iraq	ERR2265664		Weill et al. Nature 2019
1121	CNRVC160018		2007	Iraq	ERR2265666		Weill et al. Nature 2019
1122	THSTI_VC4		1992	India	ERR1880843		Weill et al. Science 2017
1123	VC2248-1-CDC		2008	China	ERR579090		Didelot et al. PLoS Genet 2015
1124	MAB001		2004	Bangladesh	DRR335691		Monir et al. Microbiol Spectr 2022
1125	THSTI_K12759		2005	India	ERR1880831		Weill et al. Science 2017
1126	MAB007		2005	Bangladesh	DRR335697		Monir et al. Microbiol Spectr 2022
1127	CNRVC050280		2005	Pakistan	ERR1878135		Weill et al. Science 2017
1128	2005/97		2005	Iran	ERR13716763		This study
1129	2005/95		2005	Iran	ERR13716762		This study
1130	2005/110		2005	Iran	ERR13716760		This study
1131	2005/57		2005	Iran	ERR13716761		This study
1132	2006/794		2006	Iran	ERR13716764		This study
1133	2006/885		2006	Iran	ERR13716765		This study
1134	CP1038		2009	Zimbabwe	SRR227311		Katz et al. mBio 2013
1135	B_12		2009	Zimbabwe	ERR044798		Weill et al. Science 2017
1136	S0074		2003	Mozambique	ERS1938060		Garrine et al. PLoS Neglect Trop Dis 2017
1137	S0035		2002	Mozambique	ERS1938059		Garrine et al. PLoS Neglect Trop Dis 2017
1138	S121		2003	Mozambique	ERS1938079		Garrine et al. PLoS Neglect Trop Dis 2017
1139	S0014		2002	Mozambique	ERS1938051		Garrine et al. PLoS Neglect Trop Dis 2017
1140	S152		2003	Mozambique	ERS1938085		Garrine et al. PLoS Neglect Trop Dis 2017
1141	891316		2015	Zimbabwe	ERR3342505		Mashe et al. N Engl J Med 2020
1142	891315		2015	Zimbabwe	ERR3342504		Mashe et al. N Engl J Med 2020
1143	S0034		2002	Mozambique	ERS1938058		Garrine et al. PLoS Neglect Trop Dis 2017
1144	2011EL_1137		2009	Republic of South Africa	SRR774784		Katz et al. mBio 2013
1145	S1020229_3		2010	Mozambique	ERS1938072		Garrine et al. PLoS Neglect Trop Dis 2017
1146	S1019828_5		2010	Mozambique	ERS1938068		Garrine et al. PLoS Neglect Trop Dis 2017
1147	CNRVC090143		2009	Pakistan	ERR1878576		Weill et al. Science 2017
1148	S14P9		2010	Pakistan	ERR051777		Shah et al. Emerg Infect Dis 2015
1149	F4D48		2010	Pakistan	ERR051748		Shah et al. Emerg Infect Dis 2015
1150	F8D25		2010	Pakistan	ERR051752		Shah et al. Emerg Infect Dis 2015
1151	CNRVC090144		2009	Pakistan	ERR1878577		Weill et al. Science 2017
1152	CNRVC090123		2009	Pakistan	ERR1878575		Weill et al. Science 2017
1153	F1DN4		2010	Pakistan	ERR051745		Shah et al. Emerg Infect Dis 2015
1154	S26R24		2010	Pakistan	ERR051789		Shah et al. Emerg Infect Dis 2015
1155	S10P57		2010	Pakistan	ERR051773		Shah et al. Emerg Infect Dis 2015
1156	S24RG6		2010	Pakistan	ERR051787		Shah et al. Emerg Infect Dis 2015
1157	S27RG11		2010	Pakistan	ERR051790		Shah et al. Emerg Infect Dis 2015
1158	2010/1		2010	Iran	ERR13716766		This study
1159	S13P83		2010	Pakistan	ERR051776		Shah et al. Emerg Infect Dis 2015
1160	S12P76		2010	Pakistan	ERR051775		Shah et al. Emerg Infect Dis 2015
1161	F19KTH2		2010	Pakistan	ERR051763		Shah et al. Emerg Infect Dis 2015
1162	S19HH5		2010	Pakistan	ERR051782		Shah et al. Emerg Infect Dis 2015
1163	S18HH4		2010	Pakistan	ERR051781		Shah et al. Emerg Infect Dis 2015
1164	F16KTH6		2010	Pakistan	ERR051760		Shah et al. Emerg Infect Dis 2015
1165	F15KTH7		2010	Pakistan	ERR051759		Shah et al. Emerg Infect Dis 2015
1166	F5D38		2010	Pakistan	ERR051749		Shah et al. Emerg Infect Dis 2015
1167	F2D59		2010	Pakistan	ERR051746		Shah et al. Emerg Infect Dis 2015
1168	F11D4		2010	Pakistan	ERR051755		Shah et al. Emerg Infect Dis 2015
1169	F7D30		2010	Pakistan	ERR051751		Shah et al. Emerg Infect Dis 2015
1170	S21HH15		2010	Pakistan	ERR051784		Shah et al. Emerg Infect Dis 2015
1171	S1KCH15		2010	Pakistan	ERR051764		Shah et al. Emerg Infect Dis 2015
1172	F14KPD3		2010	Pakistan	ERR051758		Shah et al. Emerg Infect Dis 2015
1173	S8KCH18		2010	Pakistan	ERR051771		Shah et al. Emerg Infect Dis 2015
1174	F17KTH4		2010	Pakistan	ERR051761		Shah et al. Emerg Infect Dis 2015
1175	F18KTH3		2010	Pakistan	ERR051762		Shah et al. Emerg Infect Dis 2015
1176	S17HH3		2010	Pakistan	ERR051780		Shah et al. Emerg Infect Dis 2015
1177	F12D1		2010	Pakistan	ERR051756		Shah et al. Emerg Infect Dis 2015
1178	S25R22		2010	Pakistan	ERR051788		Shah et al. Emerg Infect Dis 2015
1179	S16HH1		2010	Pakistan	ERR051779		Shah et al. Emerg Infect Dis 2015
1180	S22HH17		2010	Pakistan	ERR051785		Shah et al. Emerg Infect Dis 2015
1181	S20HH14		2010	Pakistan	ERR051783		Shah et al. Emerg Infect Dis 2015
1182	MBN17		2004	India	ERR018123		Mutreja et al. Nature 2011
1183	4519		2005	India	ERR025374		Mutreja et al. Nature 2011
1184	THSTI_L19089		2006	India	ERR1880833		Weill et al. Science 2017
1185	THSTI_K9398		2005	India	ERR1880832		Weill et al. Science 2017
1186	CNRVC060089		2006	India	ERR1878151		Weill et al. Science 2017
1187	4538		2007	India	ERR025360		Mutreja et al. Nature 2011
1188	VC2454-CDC		2005	China	ERR579089		Didelot et al. PLoS Genet 2015
1189	THSTI_L9496		2006	India	ERR1880834		Weill et al. Science 2017
1190	CNRVC060333		2006	India/Nepal	ERR1878548		Weill et al. Science 2017
1191	THSTI_IDH01272		2008	India	ERR1880824		Weill et al. Science 2017
1192	THSTI_IDH01405		2009	India	ERR1880825		Weill et al. Science 2017
1193	IDHO1726		2009	India	ERR018187		Mutreja et al. Nature 2011
1194	VC-19		2010	Nepal	SRR308722		Hendriksen et al. mBio 2011
1195	VC-6		2010	Nepal	SRR308703		Hendriksen et al. mBio 2011
1196	DCC-159		2011	Bangladesh	DRX179776		Morita et al. mBio 2020
1197	BGD107		2009	Bangladesh	DRR189278		Morita et al. mBio 2020
1198	BGD021		2008	Bangladesh	DRR335623		Monir et al. Microbiol Spectr 2022
1199	DCC-203A		2012	Bangladesh	DRX179773		Morita et al. mBio 2020
1200	BGD025		2008	Bangladesh	DRR335627		Monir et al. Microbiol Spectr 2022
1201	BGD016		2008	Bangladesh	DRR335619		Monir et al. Microbiol Spectr 2022
1202	DCC-001		2012	Bangladesh	DRX179811		Morita et al. mBio 2020
1203	BGD023		2008	Bangladesh	DRR335625		Monir et al. Microbiol Spectr 2022
1204	DCC-006		2012	Bangladesh	DRX179812		Morita et al. mBio 2020
1205	DCC-028		2011	Bangladesh	DRX179775		Morita et al. mBio 2020
1206	CP1050		2010	Bangladesh	SRR227335		Katz et al. mBio 2013
1207	CP1048		2010	Bangladesh	SRR227303		Katz et al. mBio 2013
1208	BGD007		2007	Bangladesh	DRR335610		Monir et al. Microbiol Spectr 2022
1209	PCS-0030		2010	Bangladesh	DRX179810		Morita et al. mBio 2020
1210	BGD110		2010	Bangladesh	DRR189280		Morita et al. mBio 2020
1211	BGD126		2015	Bangladesh	DRR189292		Morita et al. mBio 2020
1212	BGD114		2011	Bangladesh	DRR189283		Morita et al. mBio 2020
1213	CNRVC110078		2011	Bangladesh	ERR2265590		Weill et al. Nature 2019
1214	MAB002		2004	Bangladesh	DRR335692		Monir et al. Microbiol Spectr 2022
1215	THSTI_IDH02834		2010	India	ERR1880827		Weill et al. Science 2017
1216	VC-15		2010	Nepal	SRR308716		Hendriksen et al. mBio 2011
1217	VC-18		2010	Nepal	SRR308721		Hendriksen et al. mBio 2011
1218	THSTI_IDH02959		2010	India	ERR1880828		Weill et al. Science 2017
1219	5417		2009	India	ERR351191		Abd El Ghany et al. PLoS Negl Trop Dis 2014
1220	6734		2009	India	ERR351205		Abd El Ghany et al. PLoS Negl Trop Dis 2014
1221	6016		2009	India	ERR351193		Abd El Ghany et al. PLoS Negl Trop Dis 2014
1222	5663		2009	India	ERR351192		Abd El Ghany et al. PLoS Negl Trop Dis 2014
1223	5202		2009	India	ERR351185		Abd El Ghany et al. PLoS Negl Trop Dis 2014
1224	6557		2009	India	ERR351203		Abd El Ghany et al. PLoS Negl Trop Dis 2014
1225	6259		2009	India	ERR351199		Abd El Ghany et al. PLoS Negl Trop Dis 2014
1226	5046		2009	India	ERR351175		Abd El Ghany et al. PLoS Negl Trop Dis 2014
1227	5185		2009	India	ERR351179		Abd El Ghany et al. PLoS Negl Trop Dis 2014
1228	4966		2009	India	ERR351174		Abd El Ghany et al. PLoS Negl Trop Dis 2014
1229	7683		2009	India	ERR351207		Abd El Ghany et al. PLoS Negl Trop Dis 2014
1230	CNRVC090177		2009	Nigeria	ERR1878579		Weill et al. Science 2017
1231	CNRVC090175		2009	Nigeria	ERR1878578		Weill et al. Science 2017
1232	CNRVC090182		2009	Cameroon	ERR1878580		Weill et al. Science 2017
1233	CNRVC140160		2010	Niger	ERR1878611		Weill et al. Science 2017
1234	CNRVC100159		2010	Nigeria	ERR1878583		Weill et al. Science 2017
1235	CNRVC100224		2010	Nigeria	ERR1878589		Weill et al. Science 2017
1236	CNRVC140167		2010	Niger	ERR1878612		Weill et al. Science 2017
1237	2010EL_1749		2010	Cameroon	SRR773655		Reimer et al. Emerg Infect 2011
1238	CNRVC100186		2010	Cameroon	ERR1878588		Weill et al. Science 2017
1239	CNRVC110128		2010	Cameroon	ERR1878598		Weill et al. Science 2017
1240	CNRVC100240		2010	Chad	ERR1878590		Weill et al. Science 2017
1241	CNRVC100246		2010	Chad	ERR1878591		Weill et al. Science 2017
1242	CNRVC110230		2011	Chad	ERR1878599		Weill et al. Science 2017
1243	CNRVC110241		2011	Chad	ERR1878600		Weill et al. Science 2017
1244	L395		2010	Togo	ERR572839		Weill et al. Science 2017
1245	L403		2011	Togo	ERR572585		Weill et al. Science 2017
1246	L397		2010	Togo	ERR572580		Weill et al. Science 2017
1247	L410		2012	Togo	ERR572590		Weill et al. Science 2017
1248	CNRVC110058		2011	Nigeria	ERR1878593		Weill et al. Science 2017
1249	CNRVC110060		2011	Nigeria	ERR1878594		Weill et al. Science 2017
1250	CNRVC110096		2010	Cameroon	ERR1878595		Weill et al. Science 2017
1251	CNRVC110113		2011	Cameroon	ERR1878596		Weill et al. Science 2017
1252	CNRVC110120		2011	Cameroon	ERR1878597		Weill et al. Science 2017
1253	L413		2012	Togo	ERR572592		Weill et al. Science 2017
1254	L409		2012	Togo	ERR572842		Weill et al. Science 2017
1255	L408		2011	Togo	ERR572589		Weill et al. Science 2017
1256	CNRVC110262		2011	Nigeria	ERR1878601		Weill et al. Science 2017
1257	468-14		2014	Ghana	ERR1024524		Weill et al. Science 2017
1258	19-14		2014	Ghana	ERR1024521		Weill et al. Science 2017
1259	262-14		2014	Ghana	ERR1024526		Weill et al. Science 2017
1260	CNRVC140027		2014	Nigeria	ERR1878609		Weill et al. Science 2017
1261	CNRVC140150		2014	Nigeria	ERR1878610		Weill et al. Science 2017
1262	CNRVC220058		2022	Cameroon	ERR12252309		Rouard et al. EuroSurv 2024
1263	CNRVC220016		2022	Cameroon	ERR12252306		Rouard et al. EuroSurv 2024
1264	CNRVC220064		2022	France (consumption of imported food from Cameroon)	ERR12252311		Rouard et al. EuroSurv 2024
1265	CNRVC220061		2022	France (consumption of imported food from Cameroon)	ERR12252310		Rouard et al. EuroSurv 2024
1266	CNRVC220053		2022	France (consumption of imported food from Cameroon)	ERR12252308		Rouard et al. EuroSurv 2024
1267	HCUF01		2010	Haiti	SRR135540		Katz et al. mBio 2013
1268	HC-22A1		2010	Haiti	SRR191381		Katz et al. mBio 2013
1269	HC-40A1		2010	Haiti	SRR135545		Katz et al. mBio 2013
1270	HC-68A1		2010	Haiti	SRR191363		Katz et al. mBio 2013
1271	2010EL_1792		2010	Haiti	/	AELJ00000000.1	Reimer et al. Emerg Infect 2011
1272	2010EL_1786		2010	Haiti	/	CP003069.1/CP003070	Reimer et al. Emerg Infect 2011
1273	2010EL_1798		2010	Haiti	/	AELI00000000.1	Katz et al. mBio 2013
1274	CNRVC100278		2010	Haiti	ERR1878592		Weill et al. Science 2017
1275	THSTI_20370		2010	India	ERR2269808		Weill et al. Nature 2019
1276	THSTI_23485		2010	India	ERR2269921		Weill et al. Nature 2019
1277	THSTI_23835		2010	India	ERR2269922		Weill et al. Nature 2019
1278	THSTI_26866		2011	India	ERR2269923		Weill et al. Nature 2019
1279	THSTI_26871		2011	India	ERR2269924		Weill et al. Nature 2019
1280	VC-26		2010	Nepal	SRR308727		Hendriksen et al. mBio 2011
1281	VC-14		2010	Nepal	SRR308715		Hendriksen et al. mBio 2011
1282	VC-25		2010	Nepal	SRR308726		Hendriksen et al. mBio 2011
1283	THSTI_26907		2011	India	ERR2269925		Weill et al. Nature 2019
1284	SRR7062641		2015	India	SRR7062641		Greig et al. J Clin Microbiol 2018
1285	IDH-07665		2015	India	DRX179789		Morita et al. mBio 2020
1286	THSTI_32676		2012	India	ERR2269928		Weill et al. Nature 2019
1287	THSTI_33102		2012	India	ERR2269929		Weill et al. Nature 2019
1288	THSTI_36268		2013	India	ERR2269946		Weill et al. Nature 2019
1289	THSTI_36136		2013	India	ERR2269945		Weill et al. Nature 2019
1290	THSTI_36124		2013	India	ERR2269930		Weill et al. Nature 2019
1291	CNRVC140176		2014	India	ERR2265649		Weill et al. Nature 2019
1292	THSTI_41049		2014	India	ERR2269947		Weill et al. Nature 2019
1293	THSTI_36133		2013	India	ERR2269944		Weill et al. Nature 2019
1294	IDH-07934		2015	India	DRX179790		Morita et al. mBio 2020
1295	IDH-08792		2016	India	DRX179802		Morita et al. mBio 2020
1296	THSTI_52586		2016	India	ERR2270655		Weill et al. Nature 2019
1297	IDH-08591		2016	India	DRX179798		Morita et al. mBio 2020
1298	IDH-08729		2016	India	DRX179801		Morita et al. mBio 2020
1299	IDH-09205		2016	India	DRX179805		Morita et al. mBio 2020
1300	IDH-08923		2016	India	DRX179803		Morita et al. mBio 2020
1301	IDH-09122		2016	India	DRX179804		Morita et al. mBio 2020
1302	THSTI_45544		2015	India	ERR2269950		Weill et al. Nature 2019
1303	THSTI_41055		2014	India	ERR2269948		Weill et al. Nature 2019
1304	THSTI_41081		2014	India	ERR2269949		Weill et al. Nature 2019
1305	SRR7062614		2015	India	SRR7062614		Greig et al. J Clin Microbiol 2018
1306	BGD137		2016	Bangladesh	DRR189298		Morita et al. mBio 2020
1307	NALMLE13		2018	Bangladesh	/	SIUO01	Baddam et al. mBio 2020
1308	SRR7062532		2016	India	SRR7062532		Greig et al. J Clin Microbiol 2018
1309	THSTI_45983		2015	India	ERR2269952		Weill et al. Nature 2019
1310	THSTI_46073		2015	India	ERR2269953		Weill et al. Nature 2019
1311	SRR7062615		2015	India	SRR7062615		Greig et al. J Clin Microbiol 2018
1312	CNRVC150140		2015	India	ERR2265652		Weill et al. Nature 2019
1313	SRR7062613		2015	India	SRR7062613		Greig et al. J Clin Microbiol 2018
1314	SRR7062638		2015	India	SRR7062638		Greig et al. J Clin Microbiol 2018
1315	SRR7062543		2016	India	SRR7062543		Greig et al. J Clin Microbiol 2018
1316	SRR7062634		2015	India	SRR7062634		Greig et al. J Clin Microbiol 2018
1317	31_1		2015	Kenya	ERR2265589		Weill et al. Nature 2019
1318	4621STDY6714780		2016	Kenya	ERS1572815		Weill et al. Nature 2019
1319	4621STDY6714750		2015	Kenya	ERS1572785		Weill et al. Nature 2019
1320	4621STDY6714758		2015	Kenya	ERS1572793		Weill et al. Nature 2019
1321	UG026		2015	Uganda	/	SAMN08744332	Bwire et al. PLoS Negl Trop Dis 2018
1322	UG010		2016	Uganda	/	SAMN08744330	Bwire et al. PLoS Negl Trop Dis 2018
1323	UG020		2016	Uganda	/	SAMN08744331	Bwire et al. PLoS Negl Trop Dis 2018
1324	Tanz_2		2015	Tanzania	ERS2318680		Kachwamba et al. BMC Infect Dis 2017
1325	Tanz_3		2015	Tanzania	ERS2318681		Kachwamba et al. BMC Infect Dis 2017
1326	Tanz_9		2015	Tanzania	ERS2318682		Kachwamba et al. BMC Infect Dis 2017
1327	Tanz_42		2015	Tanzania	ERS2318697		Kachwamba et al. BMC Infect Dis 2017
1328	Tanz_48		2015	Tanzania	ERS2318700		Kachwamba et al. BMC Infect Dis 2017
1329	Tanz_14		2015	Tanzania	ERS2318685		Kachwamba et al. BMC Infect Dis 2017
1330	Tanz_33		2015	Tanzania	ERS2318693		Kachwamba et al. BMC Infect Dis 2017
1331	YA00122530		2018	Zimbabwe	ERR3342507		Mashe et al. N Engl J Med 2020
1332	YA00122534		2018	Zimbabwe	ERR3342511		Mashe et al. N Engl J Med 2020
1333	YA00122536		2018	Zimbabwe	ERR3342512		Mashe et al. N Engl J Med 2020
1334	YA00120881		2018	Zimbabwe	ERR3342506		Mashe et al. N Engl J Med 2020
1335	YA00122539		2018	Zimbabwe	ERR3342514		Mashe et al. N Engl J Med 2020
1336	4621STDY6714749		2015	Kenya	ERS1572784		Weill et al. Nature 2019
1337	4621STDY6714748		2015	Kenya	ERS1572783		Weill et al. Nature 2019
1338	SRR7062526		2017	Kenya	SRR7062526		Greig et al. J Clin Microbiol 2018
1339	CNRVC170177		2016	Yemen	ERR2269615		Weill et al. Nature 2019
1340	CNRVC170180		2017	Yemen	ERR2269618		Weill et al. Nature 2019
1341	CNRVC170178		2017	Yemen	ERR2269616		Weill et al. Nature 2019
1342	CNRVC170206		2017	Yemen	ERR2269809		Weill et al. Nature 2019
1343	CNRVC170207		2017	Yemen	ERR2269810		Weill et al. Nature 2019
1344	SRR7062571		2017	Somalia	SRR7062571		Greig et al. J Clin Microbiol 2018
1345	CNRVC170168		2016	Yemen	ERR2265674		Weill et al. Nature 2019
1346	CNRVC170242		2017	Yemen	ERR2269834		Weill et al. Nature 2019
1347	CNRVC170186		2017	Yemen	ERR2269641		Weill et al. Nature 2019
1348	CNRVC170201		2017	Yemen	ERR2269714		Weill et al. Nature 2019
1349	CNRVC170189		2017	Yemen	ERR2269644		Weill et al. Nature 2019
1350	CNRVC170184		2017	Yemen	ERR2269622		Weill et al. Nature 2019
1351	CNRVC170196		2017	Yemen	ERR2269709		Weill et al. Nature 2019
1352	CNRVC190241		2019	Yemen	ERR7057891		Lassalle et al. Nat Microbiol 2023
1353	CNRVC190238		2019	Yemen	ERR7057858		Lassalle et al. Nat Microbiol 2023
1354	CNRVC190245		2019	Yemen	ERR7057895		Lassalle et al. Nat Microbiol 2023
1355	CNRVC190239		2019	Yemen	ERR7057859		Lassalle et al. Nat Microbiol 2023
1356	CNRVC190244		2019	Yemen	ERR7057894		Lassalle et al. Nat Microbiol 2023
1357	CNRVC190249		2019	Yemen	ERR7057899		Lassalle et al. Nat Microbiol 2023
1358	CNRVC190243		2019	Yemen	ERR7057893		Lassalle et al. Nat Microbiol 2023
1359	CNRVC190240		2019	Yemen	ERR7057860		Lassalle et al. Nat Microbiol 2023
1360	CNRVC190242		2019	Yemen	ERR7057892		Lassalle et al. Nat Microbiol 2023
1361	CNRVC190250		2019	Yemen	ERR7057900		Lassalle et al. Nat Microbiol 2023
1362	CNRVC190232		2019	Yemen	ERR7057835		Lassalle et al. Nat Microbiol 2023
1363	CNRVC190236		2019	Yemen	ERR7057856		Lassalle et al. Nat Microbiol 2023
1364	CNRVC190246		2019	Yemen	ERR7057896		Lassalle et al. Nat Microbiol 2023
1365	CNRVC190237		2019	Yemen	ERR7057857		Lassalle et al. Nat Microbiol 2023
1366	CNRVC190233		2019	Yemen	ERR7057836		Lassalle et al. Nat Microbiol 2023
1367	VIC11		2022	Lebanon	ERS16287304		Abou Fayad et al Nat Commun 2024
1368	VIC11-A		2022	Lebanon	ERS16287303		Abou Fayad et al Nat Commun 2024
1369	VIC7		2022	Lebanon	ERS16287318		Abou Fayad et al Nat Commun 2024
1370	CNRVC230274		2023	Kenya	ERS20275829		Rouard et al. N Engl J Med 2024
1371	H231240238_1901530		2023	Kenya	SRR26217611		Rouard et al. N Engl J Med 2024
1372	CNRVC230106		2023	Kenya	ERS20275828		Rouard et al. N Engl J Med 2024
1373	CNRVC240128		2024	Mayotte (French overseas department)	ERS20275841		Rouard et al. N Engl J Med 2024
1374	CNRVC240051		2024	Mayotte (French overseas department)	ERS20275838		Rouard et al. N Engl J Med 2024
1375	CNRVC240042		2024	Comoros	ERS20275835		Rouard et al. N Engl J Med 2024
1376	CNRVC240027		2024	Comoros	ERS20275830		Rouard et al. N Engl J Med 2024
1377	CNRVC240037		2024	Tanzania	ERS20275833		Rouard et al. N Engl J Med 2024
1378	CNRVC240130		2024	Mayotte (French overseas department)	ERS20275843		Rouard et al. N Engl J Med 2024
1379	CNRVC240106		2024	Comoros	ERS20275840		Rouard et al. N Engl J Med 2024
1380	CNRVC240043		2024	Comoros	ERS20275836		Rouard et al. N Engl J Med 2024
1381	CNRVC240036		2024	Tanzania	ERS20275832		Rouard et al. N Engl J Med 2024
1382	CNRVC240035		2024	Comoros	ERS20275831		Rouard et al. N Engl J Med 2024
1383	CNRVC240069		2024	Mayotte (French overseas department)	ERS20275839		Rouard et al. N Engl J Med 2024
1384	CNRVC240049		2024	Mayotte (French overseas department)	ERS20275837		Rouard et al. N Engl J Med 2024
1385	CNRVC240129		2024	Tanzania	ERS20275842		Rouard et al. N Engl J Med 2024
1386	CNRVC240038		2024	Tanzania	ERS20275834		Rouard et al. N Engl J Med 2024
1387	IDH-08389		2015	India	DRX179797		Morita et al. mBio 2020
1388	THSTI_45869		2015	India	ERR2269951		Weill et al. Nature 2019
1389	THSTI_52629		2016	India	ERR2270657		Weill et al. Nature 2019
1390	THSTI_52588		2016	India	ERR2270656		Weill et al. Nature 2019
1391	SRR7062546		2016	India	SRR7062546		Greig et al. J Clin Microbiol 2018
1392	SRR7062545		2016	India	SRR7062545		Greig et al. J Clin Microbiol 2018
1393	THSTI_52665		2016	India	ERR2270658		Weill et al. Nature 2019
1394	THSTI_56695		2017	India	ERR2270661		Weill et al. Nature 2019
1395	THSTI_55199		2017	India	ERR2270659		Weill et al. Nature 2019
1396	SRR7062588		2017	China	SRR7062588		Greig et al. J Clin Microbiol 2018
1397	KMCP57		2018	Bangladesh	SRR14297560		Angermeyer et al. mBio 2022
1398	KMCP56		2018	Bangladesh	SRR14297692		Angermeyer et al. mBio 2022
1399	KMCP67		2018	Bangladesh	SRR14297694		Angermeyer et al. mBio 2022
1400	KMCP85		2018	Bangladesh	SRR14297697		Angermeyer et al. mBio 2022
1401	KMCP88		2018	Bangladesh	SRR14297566		Angermeyer et al. mBio 2022
1402	KMCP61		2018	Bangladesh	SRR14297561		Angermeyer et al. mBio 2022
1403	NALMLE30		2018	Bangladesh	/	SIVF01	Baddam et al. mBio 2020
1404	KMCP65		2018	Bangladesh	SRR14297562		Angermeyer et al. mBio 2022
1405	KMCP52		2018	Bangladesh	SRR14297690		Angermeyer et al. mBio 2022
1406	KMCP93		2018	Bangladesh	SRR14297568		Angermeyer et al. mBio 2022
1407	THSTI_56650		2017	India	ERR2270660		Weill et al. Nature 2019
1408	SRR7062567		2017	India	SRR7062567		Greig et al. J Clin Microbiol 2018
1409	THSTI_56712		2017	India	ERR2270662		Weill et al. Nature 2019
1410	SRR7062521		2018	India	SRR7062521		Greig et al. J Clin Microbiol 2018
1411	74_18		2018	Algeria	ERR7139718		Benamrouche et al. Emerg Infect Dis 2022
1412	524_18		2018	Algeria	ERR7135567		Benamrouche et al. Emerg Infect Dis 2022
1413	1523_18		2018	Algeria	ERR7135495		Benamrouche et al. Emerg Infect Dis 2022
1414	571_18		2018	Algeria	ERR7135571		Benamrouche et al. Emerg Infect Dis 2022
1415	KDCP148		2018	Bangladesh	SRR14297677		Angermeyer et al. mBio 2022
1416	KMCP72		2018	Bangladesh	SRR14297695		Angermeyer et al. mBio 2022
1417	KDCP82		2018	Bangladesh	SRR14297663		Angermeyer et al. mBio 2022
1418	KDCP137		2018	Bangladesh	SRR14297671		Angermeyer et al. mBio 2022
1419	KMCP55		2018	Bangladesh	SRR14297691		Angermeyer et al. mBio 2022
1420	KDCP87		2018	Bangladesh	SRR14297666		Angermeyer et al. mBio 2022
1421	NALMLE08		2018	Bangladesh	/	SIUJ01	Baddam et al. mBio 2020
1422	NALMLE02		2018	Bangladesh	/	SIUD01	Baddam et al. mBio 2020
1423	KDCP152		2018	Bangladesh	SRR14297678		Angermeyer et al. mBio 2022
1424	KDCP98		2018	Bangladesh	SRR14297668		Angermeyer et al. mBio 2022
1425	KDCP168		2018	Bangladesh	SRR14297545		Angermeyer et al. mBio 2022
1426	KDCP136		2018	Bangladesh	SRR14297670		Angermeyer et al. mBio 2022
1427	KMCP90		2018	Bangladesh	SRR14297567		Angermeyer et al. mBio 2022
1428	KDCP154		2018	Bangladesh	SRR14297679		Angermeyer et al. mBio 2022
1429	KMCP90		2018	Bangladesh	SRR14297657		Angermeyer et al. mBio 2022
1430	KMCP68		2018	Bangladesh	SRR14297563		Angermeyer et al. mBio 2022
1431	KMCP70		2018	Bangladesh	SRR14297565		Angermeyer et al. mBio 2022
1432	NALMLE26		2018	Bangladesh	/	SIVB01	Baddam et al. mBio 2020
1433	KDCP140		2018	Bangladesh	SRR14297673		Angermeyer et al. mBio 2022
1434	KDCP79		2018	Bangladesh	SRR14297543		Angermeyer et al. mBio 2022
1435	KDCP144		2018	Bangladesh	SRR14297674		Angermeyer et al. mBio 2022
1436	KDCP83		2018	Bangladesh	SRR14297665		Angermeyer et al. mBio 2022
1437	KDCP147		2018	Bangladesh	SRR14297676		Angermeyer et al. mBio 2022
1438	KDCP103		2018	Bangladesh	SRR14297669		Angermeyer et al. mBio 2022
1439	KMCP69		2018	Bangladesh	SRR14297564		Angermeyer et al. mBio 2022
1440	KDCP202		2019	Bangladesh	SRR14297681		Angermeyer et al. mBio 2022
1441	KDCP260		2019	Bangladesh	SRR14297687		Angermeyer et al. mBio 2022
1442	KDCP262		2019	Bangladesh	SRR14297554		Angermeyer et al. mBio 2022
1443	KDCP254		2019	Bangladesh	SRR14297686		Angermeyer et al. mBio 2022
1444	KDCP245		2019	Bangladesh	SRR14297553		Angermeyer et al. mBio 2022
1445	KMCP137		2019	Bangladesh	SRR14297571		Angermeyer et al. mBio 2022
1446	KMCP119		2019	Bangladesh	SRR14297569		Angermeyer et al. mBio 2022
1447	KDCP250		2019	Bangladesh	SRR14297685		Angermeyer et al. mBio 2022
1448	KDCP264		2019	Bangladesh	SRR14297556		Angermeyer et al. mBio 2022
1449	DMAVC-17		2022	Bangladesh	DRR395010		Monir et al. Nat Commun 2022
1450	DMAVC-21		2022	Bangladesh	DRR395014		Monir et al. Nat Commun 2022
1451	DMAVC-15		2022	Bangladesh	DRR395008		Monir et al. Nat Commun 2022
1452	DMAVC-4		2022	Bangladesh	DRR394997		Monir et al. Nat Commun 2022
1453	DMAVC-19		2022	Bangladesh	DRR395012		Monir et al. Nat Commun 2022
1454	DMAVC-8		2022	Bangladesh	DRR395001		Monir et al. Nat Commun 2022
1455	DMAVC-18		2022	Bangladesh	DRR395011		Monir et al. Nat Commun 2022
1456	560/2022		2022	Bangladesh	ERR12319655		Rouard et al. EuroSurv 2024
1457	KDCP215		2019	Bangladesh	SRR14297548		Angermeyer et al. mBio 2022
1458	KDCP195		2019	Bangladesh	SRR14297680		Angermeyer et al. mBio 2022
1459	KDCP241		2019	Bangladesh	SRR14297552		Angermeyer et al. mBio 2022
1460	KDCP231		2019	Bangladesh	SRR14297551		Angermeyer et al. mBio 2022
1461	KMCP138		2019	Bangladesh	SRR14297700		Angermeyer et al. mBio 2022
1462	KMCP107		2019	Bangladesh	SRR14297699		Angermeyer et al. mBio 2022
1463	KMCP134		2019	Bangladesh	SRR14297570		Angermeyer et al. mBio 2022
1464	KDCP278		2019	Bangladesh	SRR14297557		Angermeyer et al. mBio 2022
1465	CNRVC190225		2019	Bangladesh	ERR11264438		Smith et al. Emerg Infect Dis 2023
1466	KMCP160		2019	Bangladesh	SRR14297481		Angermeyer et al. mBio 2022
1467	KMCP160		2019	Bangladesh	SRR14297648		Angermeyer et al. mBio 2022
1468	KDCP187		2019	Bangladesh	SRR14297547		Angermeyer et al. mBio 2022
1469	KDCP226		2019	Bangladesh	SRR14297550		Angermeyer et al. mBio 2022
1470	KDCP220		2019	Bangladesh	SRR14297549		Angermeyer et al. mBio 2022
1471	KDCP281		2019	Bangladesh	SRR14297558		Angermeyer et al. mBio 2022
1472	KDCP270		2019	Bangladesh	SRR14297689		Angermeyer et al. mBio 2022
1473	KDCP228		2019	Bangladesh	SRR14297684		Angermeyer et al. mBio 2022
1474	KMCP146		2019	Bangladesh	SRR14297458		Angermeyer et al. mBio 2022
1475	KDCP208		2019	Bangladesh	SRR14297682		Angermeyer et al. mBio 2022
1476	KMCP145		2019	Bangladesh	SRR14297701		Angermeyer et al. mBio 2022
1477	DMAVC-11		2022	Bangladesh	DRR395004		Monir et al. Nat Commun 2022
1478	DMAVC-6		2022	Bangladesh	DRR394999		Monir et al. Nat Commun 2022
1479	DMAVC-3		2022	Bangladesh	DRR394996		Monir et al. Nat Commun 2022
1480	DMAVC-7		2022	Bangladesh	DRR395000		Monir et al. Nat Commun 2022
1481	DMAVC-1		2022	Bangladesh	DRR394994		Monir et al. Nat Commun 2022
1482	DMAVC-16		2022	Bangladesh	DRR395009		Monir et al. Nat Commun 2022
1483	SRR25431050		2022	Bangladesh	SRR25431050		Rouard et al. EuroSurv 2024
1484	DMAVC-20		2021	Bangladesh	DRR395013		Monir et al. Nat Commun 2022
1485	DMAVC-12		2022	Bangladesh	DRR395005		Monir et al. Nat Commun 2022
1486	SRR25430923		2022	Bangladesh	SRR25430923		Rouard et al. EuroSurv 2024
1487	DMAVC-22		2022	Bangladesh	DRR395015		Monir et al. Nat Commun 2022
1488	DMAVC-10		2022	Bangladesh	DRR395003		Monir et al. Nat Commun 2022
1489	22040725-VUM		2022	Bangladesh	SRR23703406		Rouard et al. EuroSurv 2024
1490	DMAVC-2		2022	Bangladesh	DRR394995		Monir et al. Nat Commun 2022
1491	DMAVC-13		2022	Bangladesh	DRR395006		Monir et al. Nat Commun 2022
1492	DMAVC-5		2022	Bangladesh	DRR394998		Monir et al. Nat Commun 2022
1493	DMAVC-9		2022	Bangladesh	DRR395002		Monir et al. Nat Commun 2022
1494	SRR25434472		2022	Bangladesh	SRR25434472		Rouard et al. EuroSurv 2024
1495	DMAVC-14		2022	Bangladesh	DRR395007		Monir et al. Nat Commun 2022
1496	IDH-09473		2016	India	DRX179807		Morita et al. mBio 2020
1497	IDH-09620		2016	India	DRX179808		Morita et al. mBio 2020
1498	CNRVC190003		2019	India	ERR7166568		Smith et al. Emerg Infect Dis 2023
1499	CNRVC190050		2019	India	ERR7166570		Smith et al. Emerg Infect Dis 2023
1500	CNRVC190048		2019	India	ERR7166569		Smith et al. Emerg Infect Dis 2023
1501	CNRVC190057		2019	India	ERR7166571		Smith et al. Emerg Infect Dis 2023
1502	SRR25431051		2022	Unknown	SRR25431051		Rouard et al. EuroSurv 2024
1503	2021V-1160		2021	India	SRR20083339		Smith et al. Emerg Infect Dis 2023
1504	CNRVC230015		2022	Bangladesh	ERR12252305		Rouard et al. EuroSurv 2024
1505	PNUSAV003594		2022	India	SRR22561727		Smith et al. Emerg Infect Dis 2023
1506	SRR25434424		2022	India	SRR25434424		Rouard et al. EuroSurv 2024
1507	PNUSAV003223		2022	India	SRR21449932		Smith et al. Emerg Infect Dis 2023
1508	SRR22936405		2022	Pakistan	SRR22936405		Unpublished (National Institute of Health, Islamabad, Pakistan)
1509	SRR22947118		2022	Pakistan	SRR22947118		Unpublished (National Institute of Health, Islamabad, Pakistan)
1510	SRR25430856		2022	Pakistan	SRR25430856		Rouard et al. EuroSurv 2024
1511	Q-776		2022	Iran	ERR13711626		This Study
1512	Vib838		2022	Iraq	SRR26802396		Rouard et al. EuroSurv 2024
1513	PNUSAV002943		2022	Iraq	SRR20325463		Smith et al. Emerg Infect Dis 2023
1514	2023-0040		2022	Iraq	ERR12177982		Rouard et al. EuroSurv 2024
1515	No2022-2		2022	Iraq	ERR12264643		Rouard et al. EuroSurv 2024
1516	SRR25430831		2022	Iraq	SRR25430831		Rouard et al. EuroSurv 2024
1517	SRR25430883		2023	Unknown	SRR25430883		Rouard et al. EuroSurv 2024
1518	Vib827		2022	Iraq	SRR26802394		Rouard et al. EuroSurv 2024
1519	CNRVC230013		2022	Iraq	ERR12252303		Rouard et al. EuroSurv 2024
1520	Q-803		2022	Iran	ERR13711629		This Study
1521	Q-661		2022	Iran	ERR13711615		This Study
1522	Q-621		2022	Iran	ERR13711612		This Study
1523	Q-819		2022	Iran	ERR13711630		This Study
1524	Q-820		2022	Iran	ERR13711631		This Study
1525	CNRVC230011		2022	Iraq	ERR12252301		Rouard et al. EuroSurv 2024
1526	Q-832		2022	Iran	ERR13711634		This Study
1527	Vib849		2022	Iraq	SRR26802391		Rouard et al. EuroSurv 2024
1528	CNRVC230009		2022	Iraq	ERR12252299		Rouard et al. EuroSurv 2024
1529	SRR25434423		2022	Pakistan	SRR25434423		Rouard et al. EuroSurv 2024
1530	SRR22947123		2022	Pakistan	SRR22947123		Unpublished (National Institute of Health, Islamabad, Pakistan)
1531	SRR22936389		2022	Pakistan	SRR22936389		Unpublished (National Institute of Health, Islamabad, Pakistan)
1532	SRR22936391		2022	Pakistan	SRR22936391		Unpublished (National Institute of Health, Islamabad, Pakistan)
1533	PNUSAV002865	PNUSAV002918	2022	Pakistan	SRR19912664		Smith et al. Emerg Infect Dis 2023
1534	SRR22947126		2022	Pakistan	SRR22947126		Unpublished (National Institute of Health, Islamabad, Pakistan)
1535	No2022-1		2022	Pakistan	ERR12264642		Rouard et al. EuroSurv 2024
1536	SRR25434422		2022	Pakistan	SRR25434422		Rouard et al. EuroSurv 2024
1537	SRR22947122		2022	Pakistan	SRR22947122		Unpublished (National Institute of Health, Islamabad, Pakistan)
1538	SRR22947121		2022	Pakistan	SRR22947121		Unpublished (National Institute of Health, Islamabad, Pakistan)
1539	SRR22936408		2022	Pakistan	SRR22936408		Unpublished (National Institute of Health, Islamabad, Pakistan)
1540	SRR22936401		2022	Pakistan	SRR22936401		Unpublished (National Institute of Health, Islamabad, Pakistan)
1541	SRR22936396		2022	Pakistan	SRR22936396		Unpublished (National Institute of Health, Islamabad, Pakistan)
1542	PNUSAV003629		2022	Pakistan	SRR23644598		Smith et al. Emerg Infect Dis 2023
1543	Vch-Q4233		2022	Pakistan	SRR21074467		Sim et al. Microbiol Resour Announc 2023
1544	PNUSAV002693		2022	Pakistan	SRR18456400		Smith et al. Emerg Infect Dis 2023
1545	PNUSAV002803		2022	Pakistan	SRR19326147		Smith et al. Emerg Infect Dis 2023
1546	LD04967541		2023	South Africa	ERR11219415		Smith et al. Emerg Infect Dis 2023
1547	IK04586933		2023	South Africa	ERR11219414		Smith et al. Emerg Infect Dis 2023
1548	YA00444950		2023	South Africa	ERR11219416		Smith et al. Emerg Infect Dis 2023
1549	LD04947912		2023	Malawi	ERR11219417		Smith et al. Emerg Infect Dis 2023
1550	LD04952620		2023	South Africa	ERR11219413		Smith et al. Emerg Infect Dis 2023
1551	YA00436893		2023	Malawi	ERR11219418		Smith et al. Emerg Infect Dis 2023
1552	SRR26422249		2023	Iran	SRR26422249		This Study
1553	SRR25430833		2022	Afghanistan	SRR25430833		Rouard et al. EuroSurv 2024
1554	SRR25430849		2022	Unknown	SRR25430849		Rouard et al. EuroSurv 2024
1555	SRR22936409		2022	Pakistan	SRR22936409		Unpublished (National Institute of Health, Islamabad, Pakistan)
1556	SRR25430858		2022	Unknown	SRR25430858		Rouard et al. EuroSurv 2024
1557	SRR22936410		2022	Pakistan	SRR22936410		Unpublished (National Institute of Health, Islamabad, Pakistan)
1558	SRR22936407		2022	Pakistan	SRR22936407		Unpublished (National Institute of Health, Islamabad, Pakistan)
1559	SRR25431038		2022	Pakistan	SRR25431038		Rouard et al. EuroSurv 2024
1560	SRR25430835		2022	Pakistan	SRR25430835		Rouard et al. EuroSurv 2024
1561	SRR25431053		2022	Pakistan	SRR25431053		Rouard et al. EuroSurv 2024
1562	PNUSAV003579		2022	Pakistan	SRR23644540		Smith et al. Emerg Infect Dis 2023
1563	SRR25430852		2022	Pakistan	SRR25430852		Rouard et al. EuroSurv 2024
1564	SRR22936399		2022	Pakistan	SRR22936399		Unpublished (National Institute of Health, Islamabad, Pakistan)
1565	PNUSAV002860		2022	Pakistan	SRR19537974		Smith et al. Emerg Infect Dis 2023
1566	Vch-N1252		2022	Pakistan	SRR21074466		Sim et al. Microbiol Resour Announc 2023
1567	PNUSAV003597		2022	Pakistan	SRR22561718		Smith et al. Emerg Infect Dis 2023
1568	Q-785		2022	Iran	ERR13711627		This Study
1569	SRR22947124		2022	Pakistan	SRR22947124		Unpublished (National Institute of Health, Islamabad, Pakistan)
1570	Vib835		2022	Iraq	SRR26802393		Rouard et al. EuroSurv 2024
1571	Vib842		2022	Iraq	SRR26802392		Rouard et al. EuroSurv 2024
1572	CNRVC230010		2022	Iraq	ERR12252300		Rouard et al. EuroSurv 2024
1573	Vib826		2022	Iraq	SRR26802395		Rouard et al. EuroSurv 2024
1574	Q-766		2022	Iran	ERR13711625		This Study
1575	Q-650		2022	Iran	ERR13711614		This Study
1576	Q-667		2022	Iran	ERR13711617		This Study
1577	Q-796		2022	Iran	ERR13711628		This Study
1578	Q-750		2022	Iran	ERR13711621		This Study
1579	Q-753		2022	Iran	ERR13711622		This Study
1580	Q-758		2022	Iran	ERR13711624		This Study
1581	Q-756		2022	Iran	ERR13711623		This Study
1582	CNRVC230012		2022	Iraq	ERR12252302		Rouard et al. EuroSurv 2024
1583	k-1		2022	Iran	ERR13711605		This Study
1584	Q-837		2022	Iran	ERR13711636		This Study
1585	CNRVC230014		2022	Iraq	ERR12252304		Rouard et al. EuroSurv 2024
1586	Q-727		2022	Iran	ERR13711618		This Study
1587	920004-22		2022	Iraq	ERR12246784		Rouard et al. EuroSurv 2024
1588	Q-823		2022	Iran	ERR13711633		This Study
1589	Q-743		2022	Iran	ERR13711620		This Study
1590	Q-822		2022	Iran	ERR13711632		This Study
1591	2023-0041		2022	United Arab Emirates	ERR12177986		Rouard et al. EuroSurv 2024
1592	CNRVC220032		2022	France	ERR12252307		Rouard et al. EuroSurv 2024
1593	SRR25430921		2022	Iran	SRR25430921		Rouard et al. EuroSurv 2024
1594	Q-4		2022	Iran	ERR13711610		This Study
1595	Q-547		2022	Iran	ERR13711611		This Study
1596	CNRVC220133		2022	Lebanon	ERS16282668		Abou Fayad et al Nat Commun 2024
1597	CNRVC220126		2022	Lebanon	ERS16282661		Abou Fayad et al Nat Commun 2024
1598	CNRVC220122		2022	Lebanon	ERS16282657		Abou Fayad et al Nat Commun 2024
1599	CNRVC220136		2022	Lebanon	ERS16282671		Abou Fayad et al Nat Commun 2024
1600	CNRVC220130		2022	Lebanon	ERS16282665		Abou Fayad et al Nat Commun 2024
1601	Q-879		2022	Iran	ERR13711638		This Study
1602	Q-880		2022	Iran	ERR13711639		This Study
1603	Q-881		2022	Iran	ERR13711640		This Study
1604	ISF-4		2022	Iran	ERR13711603		This Study
1605	Q-114		2022	Iran	ERR13711606		This Study
1606	Q-147		2022	Iran	ERR13711607		This Study
1607	ISF-1		2022	Iran	ERR13711600		This Study
1608	ISF-3		2022	Iran	ERR13711602		This Study
1609	Q-834		2022	Iran	ERR13711635		This Study
1610	ISF-5		2022	Iran	ERR13711604		This Study
1611	Q-182		2022	Iran	ERR13711609		This Study
1612	Q-157		2022	Iran	ERR13711608		This Study
1613	Q-740		2022	Iran	ERR13711619		This Study
1614	Q-63		2022	Iran	ERR13711613		This Study
1615	Q-663		2022	Iran	ERR13711616		This Study
1616	ISF-2		2022	Iran	ERR13711601		This Study
1617	Q-873		2022	Iran	ERR13711637		This Study

## Sheet: Table S3
Table S3. Number of cholera cases reported by Iran, 1965-2023
Year	No. of cases reported to the WHO	No. of cases (Other data)	No. of cases for Figure 1	Cholera incidence per 100 000 people for Fig. 1	Population of Iran*
1965	5037	5073	5073	20.262	25036978
1966	162	162	162	0.627195	25829270
1967	221	221	221	0.82994	26628432
1968	No data reported	750	750	2.7335	27437391
1969	557	577	577	2.04078	28273482
1970	19663	19663	19663	67.4659	29145100
1971	344	344	344	1.14556	30029071
1972	322	322	322	1.04136	30921179
1973	55	55	55	0.17274	31839838
1974	304	304	304	0.926929	32796463
1975	2966	3966	3966	11.7327	33802973
1976	2100	210	210	0.602803	34837271
1977	10836	10836	10836	30.156	35933181
1978	264	264	264	0.711082	37126535
1979	1856	1856	1856	4.83019	38424952
1980	1599	1632	1632	4.09615	39842324
1981	6034	6107	6107	14.5442	41989312
1982	427	343	343	0.774754	44272141
1983	270	270	270	0.58658	46029535
1984	531	576	576	1.20517	47793998
1985	1208	1888	1888	3.80781	49582289
1986	20	71	71	0.138009	51446045
1987	295	309	309	0.579482	53323493
1988	486	2485	2485	4.51222	55072694
1989	5222	5220	5220	9.20555	56704914
1990	178	178	178	0.304898	58380092
1991	1892	1889	1889	3.14902	59986931
1992	97	142	142	0.232083	61184983
1993	1347	1432	1432	2.33211	61403543
1994	15	15	15	0.0243821	61520598
1995	2177	2148	2148	3.45307	62205567
1996	No data reported	62	62	0.0985985	62881300
1997	1106	1114	1114	1.75048	63639638
1998	270	9756	9756	15.1209	64519859
1999	1369	1245	1245	1.90235	65445391
2000	345	345	345	0.519432	66418659
2001	105	105	105	0.155666	67452005
2002	118	118	118	0.173501	68011317
2003	96	96	96	0.139597	68769340
2004	94	94	94	0.133796	70256316
2005	1133	1133	1133	1.57737	71828455
2006	No data reported	24	24	0.0327008	73392747
2007	19	57	57	0.0764048	74602648
2008	72	220	220	0.291336	75514204
2009	No data reported	18	18	0.0235424	76457825
2010	No data reported	15	15	0.0193746	77420842
2011	1187	1187	1187	1.51435	78383598
2012	53	53	53	0.0667754	79370580
2013	256	256	256	0.31835	80414686
2014	No data reported	9	9	0.0110427	81502045
2015	86		86	0.104092	82619362
2016	5		5	0.00596572	83812228
2017	634		634	0.745648	85026754
2018	7		7	0.00812838	86117998
2019	2		2	0.00229749	87051648
2020	1		1	0.00113995	87723443
2021	No data reported		0	0	88455488
2022	No data reported	360	360	0.402126	89524246
2023	79		79	0.0871881	90608707
Other data:
1965-2014: Masoumi-Asl et al. The epidemiology of cholera in the Islamic Republic of Iran, 1965-2014. Eastern Mediterranean Health Journal 2020.
2022: unpublished local data and https://www.emro.who.int/pandemic-epidemic-diseases/cholera/acute-watery-diarrhoeacholera-updates-1630-april-2023.htm
*according to https://www.macrotrends.net/global-metrics/countries/irn/iran/population
